# Supplementary material for: Revision of the Palaearctic Gasteruption assectator aggregate, with special reference to Sweden (Hymenoptera, Gasteruptiidae)
Source: Zookeys. 2016 Sep 7;(615):73–94. doi: 10.3897/zookeys.615.8857 (PMC5027779; doi:10.3897/zookeys.615.8857)
Supplement: XML Treatment for Gasteruption assectator [file zookeys.615.8857-treatment1.xml]

<!DOCTYPE tp:taxon-treatment
  PUBLIC "-//TaxonX//DTD Taxonomic Treatment Publishing DTD v0 20100105//EN" "tax-treatment-NSO.dtd">
<tp:taxon-treatment xmlns:tp="http://www.plazi.org/taxpub"><tp:treatment-meta><kwd-group><label>Taxon classification</label><kwd><named-content content-type="kingdom">Animalia</named-content></kwd><kwd><named-content content-type="order">Hymenoptera</named-content></kwd><kwd><named-content content-type="family">Gasteruptiidae</named-content></kwd></kwd-group><mixed-citation publication-type="journal"><person-group><name><surname>Johansson</surname><given-names>Niklas</given-names></name><name><surname>van Achterberg</surname><given-names>Cornelis</given-names></name></person-group><article-title>Revision of the Palaearctic <italic><tp:taxon-name><tp:taxon-name-part taxon-name-part-type="genus">Gasteruption</tp:taxon-name-part> <tp:taxon-name-part taxon-name-part-type="species">assectator</tp:taxon-name-part></tp:taxon-name></italic> aggregate, with special reference to Sweden (<tp:taxon-name><tp:taxon-name-part taxon-name-part-type="order">Hymenoptera</tp:taxon-name-part></tp:taxon-name>, <tp:taxon-name><tp:taxon-name-part taxon-name-part-type="family">Gasteruptiidae</tp:taxon-name-part></tp:taxon-name>)</article-title><source>Zookeys</source><day>7</day><month>9</month><year>2016</year><volume>2016</volume><issue>615</issue><fpage>73</fpage><lpage>94</lpage><pub-id pub-id-type="doi">10.3897/zookeys.615.8857</pub-id></mixed-citation></tp:treatment-meta><tp:nomenclature><tp:taxon-name>
            <tp:taxon-name-part taxon-name-part-type="genus">Gasteruption</tp:taxon-name-part>
            <tp:taxon-name-part taxon-name-part-type="species">assectator</tp:taxon-name-part>
          </tp:taxon-name><tp:taxon-authority>(Linnaeus, 1758)</tp:taxon-authority><tp:taxon-status xmlns:xlink="http://www.w3.org/1999/xlink" xlink:type="simple">sensu stricto</tp:taxon-status><xref ref-type="fig" rid="F1">Figs 1–3</xref><xref ref-type="fig" rid="F10">, 25</xref><xref ref-type="fig" rid="F11">, 26</xref><xref ref-type="fig" rid="F12">, 28</xref><tp:nomenclature-citation-list><tp:nomenclature-citation><tp:taxon-name>
                <tp:taxon-name-part taxon-name-part-type="genus">Ichneumon</tp:taxon-name-part> <tp:taxon-name-part taxon-name-part-type="species">assectator</tp:taxon-name-part></tp:taxon-name><comment>Linnaeus, 1758: 566, <xref ref-type="bibr" rid="B33">1761</xref>: 407, <xref ref-type="bibr" rid="B34">1767</xref>: 937; <xref ref-type="bibr" rid="B61">Scopoli 1763</xref>: 287; <xref ref-type="bibr" rid="B10">Fabricius 1775</xref>: 340, <xref ref-type="bibr" rid="B11">1781</xref>: 435, <xref ref-type="bibr" rid="B12">1787</xref>: 268; <xref ref-type="bibr" rid="B17">Gmelin 1790</xref>: 2696; <xref ref-type="bibr" rid="B73">Villers 1789</xref>: 174; <xref ref-type="bibr" rid="B53">Rossi 1790</xref>: 90; <xref ref-type="bibr" rid="B5">Christ 1791</xref>: 375; <xref ref-type="bibr" rid="B51">Petagna 1792</xref>: 365; <xref ref-type="bibr" rid="B4">Cederhjelm 1798</xref>: 163; <xref ref-type="bibr" rid="B60">Schrank 1802</xref>: 263; <xref ref-type="bibr" rid="B22">Hentschius 1804</xref>: 112; <xref ref-type="bibr" rid="B23">Illiger 1807</xref>: 74; <xref ref-type="bibr" rid="B52">Roman 1932</xref>: 2; <xref ref-type="bibr" rid="B20">Hedqvist 1973</xref>: 182; <xref ref-type="bibr" rid="B15">Fitton 1978</xref>: 376.</comment></tp:nomenclature-citation><tp:nomenclature-citation><tp:taxon-name>
                <tp:taxon-name-part taxon-name-part-type="genus">Foenus</tp:taxon-name-part> <tp:taxon-name-part taxon-name-part-type="species">assectator</tp:taxon-name-part></tp:taxon-name><comment>; <xref ref-type="bibr" rid="B13">Fabricius 1798</xref>: 240; <xref ref-type="bibr" rid="B74">Walckenaer 1802</xref>: 75; <xref ref-type="bibr" rid="B29">Latreille 1805</xref>: 195; <xref ref-type="bibr" rid="B7">Dahlbom 1831</xref>: 77; <xref ref-type="bibr" rid="B6">Curtis 1832</xref>: 423; <xref ref-type="bibr" rid="B44">Nees 1834</xref>: 308; <xref ref-type="bibr" rid="B66">Stephens 1835</xref>: 121; <xref ref-type="bibr" rid="B28">Labram and Imhoff 1836</xref>: 24; <xref ref-type="bibr" rid="B80">Zetterstedt 1840</xref>: 408; <xref ref-type="bibr" rid="B78">Westwood 1843</xref>: 255; <xref ref-type="bibr" rid="B68">Taschenberg 1866</xref>: 93; <xref ref-type="bibr" rid="B70">Tournier 1877</xref>: ix (as <tp:taxon-name><tp:taxon-name-part taxon-name-part-type="species">affectator</tp:taxon-name-part></tp:taxon-name>); <xref ref-type="bibr" rid="B69">Thomson 1883</xref>: 849.</comment></tp:nomenclature-citation><tp:nomenclature-citation><tp:taxon-name>
                <tp:taxon-name-part taxon-name-part-type="genus">Foenus</tp:taxon-name-part> <tp:taxon-name-part taxon-name-part-type="species">affectator</tp:taxon-name-part></tp:taxon-name><comment>; <xref ref-type="bibr" rid="B3">Abeille de Perrin 1879</xref>: 265, 266, 277.</comment></tp:nomenclature-citation><tp:nomenclature-citation><tp:taxon-name>
                <tp:taxon-name-part taxon-name-part-type="genus">Gasteruption</tp:taxon-name-part> <tp:taxon-name-part taxon-name-part-type="species">assectator</tp:taxon-name-part></tp:taxon-name><comment>; <xref ref-type="bibr" rid="B56">Schletterer 1885</xref>: 276, 316, <xref ref-type="bibr" rid="B57">1889</xref>: 384, 393, 395, 397; <xref ref-type="bibr" rid="B8">Dalla Torre 1902</xref>: 1063; <xref ref-type="bibr" rid="B67">Szépligeti 1903</xref>: 370 (as <tp:taxon-name><tp:taxon-name-part taxon-name-part-type="species">affectator</tp:taxon-name-part></tp:taxon-name>); <xref ref-type="bibr" rid="B25">Kieffer 1912</xref>: 256 (id.); <xref ref-type="bibr" rid="B31">Lindemans 1921</xref>: 298 (id.); <xref ref-type="bibr" rid="B52">Roman 1932</xref>: 2; <xref ref-type="bibr" rid="B59">Schmiedeknecht 1930</xref>: 380, 383 (as <tp:taxon-name><tp:taxon-name-part taxon-name-part-type="species">affectator</tp:taxon-name-part></tp:taxon-name>); <xref ref-type="bibr" rid="B19">Hedicke 1939</xref>: 5 (id.); <xref ref-type="bibr" rid="B14">Ferrière 1946</xref>: 235, 238, 240 (id.); <xref ref-type="bibr" rid="B30">Leclercq 1948</xref>: 75; <xref ref-type="bibr" rid="B21">Hellén 1950</xref>: 4; <xref ref-type="bibr" rid="B71">Townes 1950</xref>: 123–128; <xref ref-type="bibr" rid="B62">Šedivý 1958</xref>: 36, 37; <xref ref-type="bibr" rid="B18">Györfi and Bajári 1962</xref>: 48, 51; <xref ref-type="bibr" rid="B58">Schmidt 1969</xref>: 293; <xref ref-type="bibr" rid="B20">Hedqvist 1973</xref>: 181; <xref ref-type="bibr" rid="B15">Fitton 1978</xref>: 376; <xref ref-type="bibr" rid="B9">Dolfuss 1982</xref>: 22; <xref ref-type="bibr" rid="B46">Oehlke 1984</xref>: 169, 171, 175; <xref ref-type="bibr" rid="B48">Ortega and Baez 1985</xref>: 509, 515; <xref ref-type="bibr" rid="B35">Madl 1987a</xref>: 401, <xref ref-type="bibr" rid="B36">1987b</xref>: 21, <xref ref-type="bibr" rid="B38">1988</xref>: 37, <xref ref-type="bibr" rid="B39">1989a</xref>: 159, <xref ref-type="bibr" rid="B40">1989b</xref>: 41, <xref ref-type="bibr" rid="B41">1990a</xref>: 127, <xref ref-type="bibr" rid="B42">1990b</xref>: 480; <xref ref-type="bibr" rid="B27">Kozlov 1988</xref>: 245, 247; <xref ref-type="bibr" rid="B26">Kofler and Madl 1990</xref>: 320; <xref ref-type="bibr" rid="B43">Narolsky and Shcherbal 1991</xref>: 23, 24; <xref ref-type="bibr" rid="B75">Wall 1994</xref>: 150; <xref ref-type="bibr" rid="B55">Scaramozzino 1995</xref>: 3; <xref ref-type="bibr" rid="B65">Smith 1996</xref>: 492; <xref ref-type="bibr" rid="B50">Peeters 1996</xref>: 134; <xref ref-type="bibr" rid="B45">Neumayer et al. 1999</xref>: 220; <xref ref-type="bibr" rid="B49">Pagliano and Scaramozzino 2000</xref>: 11, 19; <xref ref-type="bibr" rid="B54">Saure 2001</xref>: 29; <xref ref-type="bibr" rid="B79">Yildirim et al. 2004</xref>: 1350; <xref ref-type="bibr" rid="B72">Turrisi 2004</xref>: 84; <xref ref-type="bibr" rid="B77">Westrich 2008</xref>: 7–8; van der <xref ref-type="bibr" rid="B64">Smissen 2010</xref>: 372; <xref ref-type="bibr" rid="B81">Zhao et al. 2012</xref>: 23–27; van <xref ref-type="bibr" rid="B1">Achterberg 2013</xref>: 82; van <xref ref-type="bibr" rid="B2">Achterberg and Talebi 2014</xref>: 57–61.</comment></tp:nomenclature-citation><tp:nomenclature-citation><tp:taxon-name>
                <tp:taxon-name-part taxon-name-part-type="genus">Gasteruption</tp:taxon-name-part> <tp:taxon-name-part taxon-name-part-type="species">affectator</tp:taxon-name-part></tp:taxon-name><comment>; <xref ref-type="bibr" rid="B63">Semenov 1892</xref>: 200.</comment></tp:nomenclature-citation><tp:nomenclature-citation><tp:taxon-name>
                <tp:taxon-name-part taxon-name-part-type="genus">Ichneumon</tp:taxon-name-part> <tp:taxon-name-part taxon-name-part-type="species">annularis</tp:taxon-name-part></tp:taxon-name><comment>Geoffroy in <xref ref-type="bibr" rid="B16">Fourcroy 1785</xref>: 398; <xref ref-type="bibr" rid="B19">Hedicke 1939</xref>: 7; <xref ref-type="bibr" rid="B75">Wall 1994</xref>: 148 (type lost). Synonymized by with <tp:taxon-name><tp:taxon-name-part taxon-name-part-type="genus">Gasteruption</tp:taxon-name-part> <tp:taxon-name-part taxon-name-part-type="species">assectator</tp:taxon-name-part></tp:taxon-name> (Linnaeus) by <xref ref-type="bibr" rid="B47">Olivier (1792)</xref>.</comment></tp:nomenclature-citation></tp:nomenclature-citation-list></tp:nomenclature><tp:treatment-sec sec-type="type material" id="SECID0EMGAE"><title>Type material.</title><p>High resolution photos of the lectotype female of <italic><tp:taxon-name><tp:taxon-name-part taxon-name-part-type="genus">Gasteruption</tp:taxon-name-part> <tp:taxon-name-part taxon-name-part-type="species">assectator</tp:taxon-name-part></tp:taxon-name></italic> in the Linnaean collection coll. no 2652- “49 <italic><tp:taxon-name><tp:taxon-name-part taxon-name-part-type="species">assectator</tp:taxon-name-part></tp:taxon-name></italic>” (Figs <xref ref-type="fig" rid="F1">1–3</xref>) designated by van <xref ref-type="bibr" rid="B2">Achterberg and Talebi (2014)</xref> was studied. The specimen has an unusually short ovipositor and the pilosity of the sheath is longer than average, but within the variation of the species. The holotype female of <italic><tp:taxon-name><tp:taxon-name-part taxon-name-part-type="genus">Gasteruption</tp:taxon-name-part> <tp:taxon-name-part taxon-name-part-type="species">brevicauda</tp:taxon-name-part></tp:taxon-name></italic> (Figs <xref ref-type="fig" rid="F2">4–7</xref>) from Algeria (Orléansville) was examined and the specimen, with its strongly sculptured mesoscutum, the strong antero-lateral teeth of the pronotum aswell as the orange hind tarsus clearly belongs to <italic><tp:taxon-name><tp:taxon-name-part taxon-name-part-type="genus">Gasteruption</tp:taxon-name-part> <tp:taxon-name-part taxon-name-part-type="species">undulatum</tp:taxon-name-part></tp:taxon-name></italic> (Abeille de Perrin, 1879). The synonymisation with <italic><tp:taxon-name><tp:taxon-name-part taxon-name-part-type="genus">Gasteruption</tp:taxon-name-part> <tp:taxon-name-part taxon-name-part-type="species">assectator</tp:taxon-name-part></tp:taxon-name></italic> made by <xref ref-type="bibr" rid="B35">Madl (1987a)</xref> is here rejected and <italic><tp:taxon-name><tp:taxon-name-part taxon-name-part-type="genus">Gasteruption</tp:taxon-name-part> <tp:taxon-name-part taxon-name-part-type="species">brevicauda</tp:taxon-name-part></tp:taxon-name></italic> Kieffer, 1904, is a new synonym of <italic><tp:taxon-name><tp:taxon-name-part taxon-name-part-type="genus">Gasteruption</tp:taxon-name-part> <tp:taxon-name-part taxon-name-part-type="species">undulatum</tp:taxon-name-part></tp:taxon-name></italic> (Abeille de Perrin, 1879) syn. n.</p><fig id="F1" position="float" orientation="portrait"><label>Figures 1–3.</label><caption><p>Lectotype of <italic><tp:taxon-name><tp:taxon-name-part taxon-name-part-type="genus">Gasteruption</tp:taxon-name-part> <tp:taxon-name-part taxon-name-part-type="species">assectator</tp:taxon-name-part></tp:taxon-name></italic> (Linnaeus). <bold>1</bold> habitus dorsal <bold>2</bold> habitus lateral <bold>3</bold> labels.</p></caption><graphic xmlns:xlink="http://www.w3.org/1999/xlink" xlink:href="zookeys-615-073-g001.jpg" position="float" orientation="portrait" xlink:type="simple" id="oo_102045.jpg"/></fig><fig id="F2" position="float" orientation="portrait"><label>Figures 4–7.</label><caption><p>Lectotype of <italic><tp:taxon-name><tp:taxon-name-part taxon-name-part-type="genus">Gasteruption</tp:taxon-name-part> <tp:taxon-name-part taxon-name-part-type="species">brevicauda</tp:taxon-name-part></tp:taxon-name></italic> (Kieffer). <bold>4</bold> habitus lateral <bold>5</bold> metasoma lateral <bold>6</bold> labels <bold>7</bold> mesoscutum and head dorsal.</p></caption><graphic xmlns:xlink="http://www.w3.org/1999/xlink" xlink:href="zookeys-615-073-g002.jpg" position="float" orientation="portrait" xlink:type="simple" id="oo_102046.jpg"/></fig></tp:treatment-sec><tp:treatment-sec sec-type="material" id="SECID0EELAE"><title>Additional material.</title><p>
            <bold>Sweden</bold> (<bold><italic>Skåne</italic></bold>: Åhus, <bold><italic>Blekinge</italic></bold>; <bold><italic>Halland</italic></bold>: Breared; <bold><italic>Småland</italic></bold>: Repperda, Bäckebo, Hälleskog, Tvärskog, Robacken, Igersdela, Skillingaryd, Södra Vi, Korsberga; <bold><italic>Gotland</italic></bold>: Ardre, Stora Karlsö, Fårö, Mullvalds; <bold><italic>Öland</italic></bold>: Halltorp, Ekerum, Glömminge; <bold><italic>Östergötland</italic></bold>: Simonstorp, Borensberg)</p></tp:treatment-sec><tp:treatment-sec sec-type="diagnosis" id="SECID0E5LAE"><title>Diagnosis.</title><p>Temples in dorsal view less parallel-sided and usually shorter than of <italic><tp:taxon-name><tp:taxon-name-part taxon-name-part-type="genus">Gasteruption</tp:taxon-name-part> <tp:taxon-name-part taxon-name-part-type="species">boreale</tp:taxon-name-part></tp:taxon-name></italic>, head in dorsal view transverse, mostly distinctly wider than long. Occipital carina indistinct and not reflexed. Face mostly slightly narrower than that of <italic><tp:taxon-name><tp:taxon-name-part taxon-name-part-type="genus">Gasteruption</tp:taxon-name-part> <tp:taxon-name-part taxon-name-part-type="species">boreale</tp:taxon-name-part></tp:taxon-name></italic>. Hypostomal bridge narrow, at most 0.5 times mandibular base (Fig. <xref ref-type="fig" rid="F10">25</xref>). Mesoscutum in most cases distinctly reticulate-coriaceous and without satin sheen (Fig. <xref ref-type="fig" rid="F11">26</xref>), medio-posteriorly in front of scutellum distinctly rugose. Mesosoma and head silvery pilose. Mesosomal surface with a fatty gloss, quite distinct from the more opaque satin sheen in <italic><tp:taxon-name><tp:taxon-name-part taxon-name-part-type="genus">Gasteruption</tp:taxon-name-part> <tp:taxon-name-part taxon-name-part-type="species">boreale</tp:taxon-name-part></tp:taxon-name></italic>. Antenna slightly longer than in <italic><tp:taxon-name><tp:taxon-name-part taxon-name-part-type="genus">Gasteruption</tp:taxon-name-part> <tp:taxon-name-part taxon-name-part-type="species">boreale</tp:taxon-name-part></tp:taxon-name></italic>, with sixth segment about <!--PageBreak-->1.8 times longer than wide and subapical segment about 1.5 times longer than wide. Hind coxa dorsally striate-rugose. Hind tibia and basitarsus with white ring which might be interrupted ventrally. Metasoma mainly black with lateral orange patches on tergites 2–4 often merged. Fore and middle tibiae with small, but quite distinct white or yellow patch basally. Ovipositor sheath black or brown, 1.0–1.3 times as long as hind tibia and without prominent bristles but with thinner adpressed pubescence, appearing nearly naked (Fig. <xref ref-type="fig" rid="F12">28</xref>). The pilosity of equal intensity all over the surface not becoming scarcer towards the tip. In some specimens, especially when the sheath parts are <!--PageBreak--><!--PageBreak-->twisted as in the lectotype female, the pilosity might be slightly raised. The species is closely related to <italic><tp:taxon-name><tp:taxon-name-part taxon-name-part-type="genus">Gasteruption</tp:taxon-name-part> <tp:taxon-name-part taxon-name-part-type="species">boreale</tp:taxon-name-part></tp:taxon-name></italic> (Thomson, 1883) and <italic><tp:taxon-name><tp:taxon-name-part taxon-name-part-type="genus">Gasteruption</tp:taxon-name-part> <tp:taxon-name-part taxon-name-part-type="species">nigritarse</tp:taxon-name-part></tp:taxon-name></italic> (Thomson, 1883), but the female can be distinguished by the slightly longer ovipositor without conspicuous bristles. The male is distinguishable by its slightly shorter head in dorsal view and the often more distinctly reticulate-rugose mesoscutum without satin sheen.</p></tp:treatment-sec><tp:treatment-sec sec-type="distribution" id="SECID0EROAE"><title>Distribution.</title><p>
            <italic><tp:taxon-name><tp:taxon-name-part taxon-name-part-type="genus">Gasteruption</tp:taxon-name-part> <tp:taxon-name-part taxon-name-part-type="species">assectator</tp:taxon-name-part></tp:taxon-name></italic> is the most widespread and common species of the <italic><tp:taxon-name><tp:taxon-name-part taxon-name-part-type="species">assectator</tp:taxon-name-part></tp:taxon-name></italic> aggregate in Europe. Towards its northern distribution limits in northern Scandinavia it seems to be confined to coastal areas with more favorable climate than inland areas.</p></tp:treatment-sec><tp:treatment-sec sec-type="biology" id="SECID0ELPAE"><title>Biology.</title><p>
            <italic><tp:taxon-name><tp:taxon-name-part taxon-name-part-type="genus">Gasteruption</tp:taxon-name-part> <tp:taxon-name-part taxon-name-part-type="species">assectator</tp:taxon-name-part></tp:taxon-name></italic> occurs in a wide variety of habitats, varying from agricultural landscapes to deciduous forests and gardens. Most probably <italic><tp:taxon-name><tp:taxon-name-part taxon-name-part-type="genus">Hylaeus</tp:taxon-name-part></tp:taxon-name></italic> spp. are used as hosts.</p></tp:treatment-sec><tp:treatment-sec><!--Section generated to contain objects referenced in tp:taxon-treatment.--><fig id="F10" position="float" orientation="portrait"><label>Figures 24–25.</label><caption><p>Hypostomal bridge of <italic><tp:taxon-name><tp:taxon-name-part taxon-name-part-type="genus">Gasteruption</tp:taxon-name-part> <tp:taxon-name-part taxon-name-part-type="species">nigritarse</tp:taxon-name-part></tp:taxon-name></italic> (Thomson) (<bold>24</bold>) and <italic><tp:taxon-name><tp:taxon-name-part taxon-name-part-type="genus">Gasteruption</tp:taxon-name-part> <tp:taxon-name-part taxon-name-part-type="species">assectator</tp:taxon-name-part></tp:taxon-name></italic> (Linnaeus) (<bold>25</bold>).</p></caption><graphic xmlns:xlink="http://www.w3.org/1999/xlink" xlink:href="zookeys-615-073-g010.jpg" position="float" orientation="portrait" xlink:type="simple" id="oo_102056.jpg"/></fig><fig id="F11" position="float" orientation="portrait"><label>Figures 26–27.</label><caption><p>Mesoscutum of <italic><tp:taxon-name><tp:taxon-name-part taxon-name-part-type="genus">Gasteruption</tp:taxon-name-part> <tp:taxon-name-part taxon-name-part-type="species">assectator</tp:taxon-name-part></tp:taxon-name></italic> (Linnaeus) (<bold>26</bold>) and <italic><tp:taxon-name><tp:taxon-name-part taxon-name-part-type="genus">Gasteruption</tp:taxon-name-part> <tp:taxon-name-part taxon-name-part-type="species">boreale</tp:taxon-name-part></tp:taxon-name></italic> (Thomson) (<bold>27</bold>).</p></caption><graphic xmlns:xlink="http://www.w3.org/1999/xlink" xlink:href="zookeys-615-073-g011.jpg" position="float" orientation="portrait" xlink:type="simple" id="oo_102057.jpg"/></fig><fig id="F12" position="float" orientation="portrait"><label>Figures 28–30.</label><caption><p>Ovipositor sheath of <italic><tp:taxon-name><tp:taxon-name-part taxon-name-part-type="genus">Gasteruption</tp:taxon-name-part> <tp:taxon-name-part taxon-name-part-type="species">assectator</tp:taxon-name-part></tp:taxon-name></italic> (Linnaeus (<bold>28</bold>), <italic><tp:taxon-name><tp:taxon-name-part taxon-name-part-type="genus">Gasteruption</tp:taxon-name-part> <tp:taxon-name-part taxon-name-part-type="species">boreale</tp:taxon-name-part></tp:taxon-name></italic> (<bold>29</bold>) and <italic><tp:taxon-name><tp:taxon-name-part taxon-name-part-type="genus">Gasteruption</tp:taxon-name-part> <tp:taxon-name-part taxon-name-part-type="species">nigritarse</tp:taxon-name-part></tp:taxon-name></italic> (Thomson) (<bold>30</bold>). Scale bar 1 mm.</p></caption><graphic xmlns:xlink="http://www.w3.org/1999/xlink" xlink:href="zookeys-615-073-g012.jpg" position="float" orientation="portrait" xlink:type="simple" id="oo_102058.jpg"/></fig></tp:treatment-sec><ref-list><ref id="B33"><mixed-citation xmlns:xlink="http://www.w3.org/1999/xlink" xlink:type="simple">
          <person-group><name name-style="western"><surname>Linnaeus</surname><given-names>C von</given-names></name></person-group> (<year>1761</year>) <source>Fauna Svecica.</source> <edition>Editio altera</edition>, <publisher-loc>Holmiae</publisher-loc>, <size units="page">578 pp</size>.</mixed-citation></ref><ref id="B34"><mixed-citation xmlns:xlink="http://www.w3.org/1999/xlink" xlink:type="simple">
          <person-group><name name-style="western"><surname>Linnaeus</surname><given-names>C von</given-names></name></person-group> (<year>1767</year>) <source>Systema naturae</source>. <volume>Tom. I</volume>. <issue>Pars II</issue> (<edition>12th edition</edition>), <publisher-loc>Holmiae</publisher-loc>, <fpage>533</fpage>–<lpage>1328</lpage>.</mixed-citation></ref><ref id="B61"><mixed-citation xmlns:xlink="http://www.w3.org/1999/xlink" xlink:type="simple">
          <person-group><name name-style="western"><surname>Scopoli</surname><given-names>JA</given-names></name></person-group> (<year>1763</year>) <source>Entomologia carniolica. Vindobonae</source>, <size units="page">420 pp</size>.</mixed-citation></ref><ref id="B10"><mixed-citation xmlns:xlink="http://www.w3.org/1999/xlink" xlink:type="simple">
          <person-group><name name-style="western"><surname>Fabricius</surname><given-names>JC</given-names></name></person-group> (<year>1775</year>) <source>Systema <italic>Entomologiæ</italic>, sistens insectorum classes, ordines, genera, species, adiectis synonymis locis, descriptionibus, observationibus</source>. <publisher-loc>Flensburgi et Lipisae</publisher-loc>, <size units="page">832 pp</size>.</mixed-citation></ref><ref id="B11"><mixed-citation xmlns:xlink="http://www.w3.org/1999/xlink" xlink:type="simple">
          <person-group><name name-style="western"><surname>Fabricius</surname><given-names>JC</given-names></name></person-group> (<year>1781</year>) <source>Species insectorum exhibentes eorum differentias specificas, synonyma autorum 1</source>. <publisher-loc>Hamburgi et Kilonii</publisher-loc>, <size units="page">552 pp</size>.</mixed-citation></ref><ref id="B12"><mixed-citation xmlns:xlink="http://www.w3.org/1999/xlink" xlink:type="simple">
          <person-group><name name-style="western"><surname>Fabricius</surname><given-names>JC</given-names></name></person-group> (<year>1787</year>) <source>Mantissa <italic>insectorum</italic> sistens eorum species nuper detectas adiectis characteribus, genericis, differentiis, specificis, emendationibus</source>, <publisher-loc>Hafniae</publisher-loc>, <size units="page">348 pp</size>.</mixed-citation></ref><ref id="B17"><mixed-citation xmlns:xlink="http://www.w3.org/1999/xlink" xlink:type="simple">
          <person-group><name name-style="western"><surname>Gmelin</surname><given-names>JF</given-names></name></person-group> (<year>1790</year>) <source>Caroli a Linné, systema naturae per regna tria naturae, secundum classes, ordines, genera, species, cum characteribus, differentiis, synonymis, locis</source>. E<edition>ditio decima tertia, aucta, reformata</edition>. <volume>Tomus I (V)</volume>, <publisher-loc>Lipsiae</publisher-loc>, <fpage>2225</fpage>–<lpage>3020</lpage>.</mixed-citation></ref><ref id="B73"><mixed-citation xmlns:xlink="http://www.w3.org/1999/xlink" xlink:type="simple">
          <person-group><name name-style="western"><surname>Villers</surname><given-names>C de</given-names></name></person-group> (<year>1789</year>) <source>Caroli Linnaei entomologia, Faunae Suecicae descriptionibus</source> <volume>3</volume>. <publisher-loc>Lugduni</publisher-loc>, <size units="page">657 pp</size>.</mixed-citation></ref><ref id="B53"><mixed-citation xmlns:xlink="http://www.w3.org/1999/xlink" xlink:type="simple">
          <person-group><name name-style="western"><surname>Rossi [= Rossius]</surname><given-names>P</given-names></name></person-group> (<year>1790</year>) <source>Fauna Etrusca sistens insecta qvae in provinciis Florentina et Pisana</source> <volume>2</volume>. <publisher-loc>Liburni</publisher-loc>, <size units="page">366 pp</size>.</mixed-citation></ref><ref id="B5"><mixed-citation xmlns:xlink="http://www.w3.org/1999/xlink" xlink:type="simple">
          <person-group><name name-style="western"><surname>Christ</surname><given-names>JL</given-names></name></person-group> (<year>1791</year>) <source>Naturgeschichte, Klassification und Nomenclatur der Insekten vom Bienen, Wespen und Ameisengeschlecht</source>, <publisher-loc>Frankfurt</publisher-loc>, <fpage>1</fpage>–<lpage>535</lpage>.</mixed-citation></ref><ref id="B51"><mixed-citation xmlns:xlink="http://www.w3.org/1999/xlink" xlink:type="simple">
          <person-group><name name-style="western"><surname>Petagna</surname><given-names>V</given-names></name></person-group> (<year>1792</year>) <source>Institutiones entomologicae</source> <volume>1</volume>. <publisher-loc>Neapoli</publisher-loc>, <size units="page">718 pp</size>.</mixed-citation></ref><ref id="B4"><mixed-citation xmlns:xlink="http://www.w3.org/1999/xlink" xlink:type="simple">
          <person-group><name name-style="western"><surname>Cederhjelm</surname><given-names>I</given-names></name></person-group> (<year>1798</year>) <source>Faunae Ingricae. Prodromus Exibens Methodicam Descriptionem. Insectorum Agri Petropolensis. Praemissa Mammalium, Avium, Amphibiorum, et Piscium Enumerationes</source>, <publisher-loc>Lipsiae</publisher-loc>, <fpage>1</fpage>–<lpage>348</lpage>.</mixed-citation></ref><ref id="B60"><mixed-citation xmlns:xlink="http://www.w3.org/1999/xlink" xlink:type="simple">
          <person-group><name name-style="western"><surname>Schrank</surname><given-names>F von Paula</given-names></name></person-group> (<year>1802</year>) <source>Fauna Boica. Durchgedachte Geschichte der in Baiern einheimischen und zahmen Tiere</source> <volume>2</volume>. <publisher-loc>Nürnberg</publisher-loc>, <size units="page">412 pp</size>.</mixed-citation></ref><ref id="B22"><mixed-citation xmlns:xlink="http://www.w3.org/1999/xlink" xlink:type="simple">
          <person-group><name name-style="western"><surname>Hentschius</surname><given-names>GF</given-names></name></person-group> (<year>1804</year>) <source>Epitome Entomologiæ Systematicæ Secundum Fabricium, Continens Genera et Species Insectorum Europæorum</source>. <publisher-loc>Lipsiae</publisher-loc>, <fpage>1</fpage>–<lpage>224</lpage>.</mixed-citation></ref><ref id="B23"><mixed-citation xmlns:xlink="http://www.w3.org/1999/xlink" xlink:type="simple">
          <person-group><name name-style="western"><surname>Illiger</surname><given-names>K</given-names></name></person-group> (<year>1807</year>) <article-title>IV. Vergleichung der Gattungen der Hautflügler Piezata Fabr. <tp:taxon-name><tp:taxon-name-part taxon-name-part-type="order">Hymenoptera</tp:taxon-name-part></tp:taxon-name> Linn. Jur.</article-title> <source>Magazin für Insektenkunde</source> <volume>6</volume>: <fpage>189</fpage>–<lpage>199</lpage>.</mixed-citation></ref><ref id="B52"><mixed-citation xmlns:xlink="http://www.w3.org/1999/xlink" xlink:type="simple">
          <person-group><name name-style="western"><surname>Roman</surname><given-names>A</given-names></name></person-group> (<year>1932</year>) <article-title>The Linnean types of ichneumon flies.</article-title> <source>Entomologisk Tidskrift</source> <volume>53</volume>: <fpage>1</fpage>–<lpage>16</lpage>.</mixed-citation></ref><ref id="B20"><mixed-citation xmlns:xlink="http://www.w3.org/1999/xlink" xlink:type="simple">
          <person-group><name name-style="western"><surname>Hedqvist</surname><given-names>K-J</given-names></name></person-group> (<year>1973</year>) <article-title>Notes on the superfamily <tp:taxon-name><tp:taxon-name-part taxon-name-part-type="superfamily">Evanioidea</tp:taxon-name-part></tp:taxon-name> in Sweden with keys to families, genera and species (Hym., <tp:taxon-name><tp:taxon-name-part taxon-name-part-type="suborder">Apocrita</tp:taxon-name-part></tp:taxon-name>).</article-title> <source>Entomologisk Tidskrift</source> <volume>94</volume>(<issue>3–4</issue>): <fpage>177</fpage>–<lpage>187</lpage>.</mixed-citation></ref><ref id="B15"><mixed-citation xmlns:xlink="http://www.w3.org/1999/xlink" xlink:type="simple">
          <person-group><name name-style="western"><surname>Fitton</surname><given-names>MG</given-names></name></person-group> (<year>1978</year>) <article-title>The species of “<italic><tp:taxon-name><tp:taxon-name-part taxon-name-part-type="genus">Ichneumon</tp:taxon-name-part></tp:taxon-name></italic>” (<tp:taxon-name><tp:taxon-name-part taxon-name-part-type="order">Hymenoptera</tp:taxon-name-part></tp:taxon-name>) described by Linnaeus.</article-title> <source>Biological Journal of the Linnean Society London</source> <volume>10</volume>: <fpage>361</fpage>–<lpage>383</lpage>. doi: <ext-link xlink:type="simple" ext-link-type="doi" xlink:href="10.1111/j.1095-8312.1978.tb00022.x">10.1111/j.1095-8312.1978.tb00022.x</ext-link></mixed-citation></ref><ref id="B13"><mixed-citation xmlns:xlink="http://www.w3.org/1999/xlink" xlink:type="simple">
          <person-group><name name-style="western"><surname>Fabricius</surname><given-names>JC</given-names></name></person-group> (<year>1798</year>) <source>Supplementum Entomologiae systematicae</source>. <publisher-loc>Hafniae</publisher-loc>, <fpage>1</fpage>–<lpage>572</lpage>.</mixed-citation></ref><ref id="B74"><mixed-citation xmlns:xlink="http://www.w3.org/1999/xlink" xlink:type="simple">
          <person-group><name name-style="western"><surname>Walckenaer</surname><given-names>CA</given-names></name></person-group> (<year>1802</year>) <source>Faune Parisienne, Insectes ou Histoire abrégée des insectes des environs de Paris: classés d’après le systême de Fabricius. Précédée d’un discours sur les insectes en général, pour servir d’introduction à l’étude de l’entomologie</source> <volume>2</volume>. <publisher-loc>Paris</publisher-loc>, <size units="page">438 pp</size>.</mixed-citation></ref><ref id="B29"><mixed-citation xmlns:xlink="http://www.w3.org/1999/xlink" xlink:type="simple">
          <person-group><name name-style="western"><surname>Latreille</surname><given-names>PA</given-names></name></person-group> (<year>1805</year>) <source>Histoire naturelle générale et particulière des crustacés et des insectes</source>. <publisher-loc>Paris</publisher-loc>, <volume>13</volume>, <fpage>1</fpage>–<lpage>432</lpage>.</mixed-citation></ref><ref id="B7"><mixed-citation xmlns:xlink="http://www.w3.org/1999/xlink" xlink:type="simple">
          <person-group><name name-style="western"><surname>Dahlbom</surname><given-names>AG</given-names></name></person-group> (<year>1831</year>) <source>Exercitationes hymenopterologicae quas, ad illustrandam faunam Svecicam, venia ampliss</source>. <publisher-loc>Lund</publisher-loc>, <fpage>1</fpage>–<lpage>79</lpage>.</mixed-citation></ref><ref id="B6"><mixed-citation xmlns:xlink="http://www.w3.org/1999/xlink" xlink:type="simple">
          <person-group><name name-style="western"><surname>Curtis</surname><given-names>J</given-names></name></person-group> (<year>1826–1833</year>) <source>British Entomology, 3–5. <tp:taxon-name><tp:taxon-name-part taxon-name-part-type="order">Hymenoptera</tp:taxon-name-part></tp:taxon-name></source>. <publisher-loc>London</publisher-loc>.</mixed-citation></ref><ref id="B44"><mixed-citation xmlns:xlink="http://www.w3.org/1999/xlink" xlink:type="simple">
          <person-group><name name-style="western"><surname>Nees von Esenbeck</surname><given-names>CG</given-names></name></person-group> (<year>1834</year>) <source>Hymenopterorum Ichneumonibus affinium monographiae, genera Europaea et species illustrantes</source> <volume>1</volume>. <publisher-loc>Stuttgartiae &amp; Tubingae</publisher-loc>, <size units="page">320 pp</size>.</mixed-citation></ref><ref id="B66"><mixed-citation xmlns:xlink="http://www.w3.org/1999/xlink" xlink:type="simple">
          <person-group><name name-style="western"><surname>Stephens</surname><given-names>JF</given-names></name></person-group> (<year>1835</year>) <article-title>Illustrations of British Entomology.</article-title> <source><tp:taxon-name><tp:taxon-name-part taxon-name-part-type="clade">Mandibulata</tp:taxon-name-part></tp:taxon-name></source> <volume>7</volume>: <fpage>1</fpage>–<lpage>306</lpage>.</mixed-citation></ref><ref id="B28"><mixed-citation xmlns:xlink="http://www.w3.org/1999/xlink" xlink:type="simple">
          <person-group><name name-style="western"><surname>Labram</surname><given-names>JD</given-names></name><name name-style="western"><surname>Imhoff</surname><given-names>L</given-names></name></person-group> (<year>1836</year>) <source>Insekten der Schweiz, die vorzüglichsten Gattungen je durch ein Art bildlich dargestellt</source>. <volume>Vol. 1</volume>: Pl. 24.</mixed-citation></ref><ref id="B80"><mixed-citation xmlns:xlink="http://www.w3.org/1999/xlink" xlink:type="simple">
          <person-group><name name-style="western"><surname>Zetterstedt</surname><given-names>JW</given-names></name></person-group> (<year>1838–40</year>) <source><tp:taxon-name><tp:taxon-name-part taxon-name-part-type="class">Insecta</tp:taxon-name-part></tp:taxon-name> Lapponica descripta</source>. <publisher-loc>Lipsiae</publisher-loc>, <size units="page">1139 pp</size>.</mixed-citation></ref><ref id="B78"><mixed-citation xmlns:xlink="http://www.w3.org/1999/xlink" xlink:type="simple">
          <person-group><name name-style="western"><surname>Westwood</surname><given-names>JO</given-names></name></person-group> (<year>1843</year>) <article-title>On <italic><tp:taxon-name><tp:taxon-name-part taxon-name-part-type="genus">Evania</tp:taxon-name-part></tp:taxon-name></italic> and some allied genera of hymenopterous insects.</article-title> <source>Transactions of the Royal Entomological Society of London</source> <volume>3</volume>(<issue>4</issue>): <fpage>237</fpage>–<lpage>278</lpage>.</mixed-citation></ref><ref id="B68"><mixed-citation xmlns:xlink="http://www.w3.org/1999/xlink" xlink:type="simple">
          <person-group><name name-style="western"><surname>Taschenberg</surname><given-names>EL</given-names></name></person-group> (<year>1866</year>) <source>Die Hymenopteren Deutschlands nach ihren Gattungen und theilweise nach ihren Arten als Wegweiser für angehende Hymenopterologen und gleichzeitig als Verzeichniss der Halle’schen Hymenopterenfauna</source>. <publisher-loc>Leipzig</publisher-loc>, <size units="page">277 pp</size>.</mixed-citation></ref><ref id="B70"><mixed-citation xmlns:xlink="http://www.w3.org/1999/xlink" xlink:type="simple">
          <person-group><name name-style="western"><surname>Tournier</surname><given-names>H</given-names></name></person-group> (<year>1877</year>) <article-title>Tableau synoptique des especes europeennes de genre <italic><tp:taxon-name><tp:taxon-name-part taxon-name-part-type="genus">Foenus</tp:taxon-name-part></tp:taxon-name></italic> Fabr. (Hymenopteres).</article-title> <source>Annales de Societé entomologique de Belgique</source> <volume>20</volume>: <fpage>6</fpage>–<lpage>10</lpage>.</mixed-citation></ref><ref id="B69"><mixed-citation xmlns:xlink="http://www.w3.org/1999/xlink" xlink:type="simple">
          <person-group><name name-style="western"><surname>Thomson</surname><given-names>CG</given-names></name></person-group> (<year>1883</year>) <article-title>XXX. Öfversigt av de I Sverige funna arter av <tp:taxon-name><tp:taxon-name-part taxon-name-part-type="order">Hymenoptera</tp:taxon-name-part></tp:taxon-name>-slägtet <italic><tp:taxon-name><tp:taxon-name-part taxon-name-part-type="genus">Foenus</tp:taxon-name-part></tp:taxon-name></italic>.</article-title> <source>Opuscula Entomologica</source> <volume>9</volume>: <fpage>843</fpage>–<lpage>850</lpage>.</mixed-citation></ref><ref id="B3"><mixed-citation xmlns:xlink="http://www.w3.org/1999/xlink" xlink:type="simple">
          <person-group><name name-style="western"><surname>Abeille de Perrin</surname><given-names>EEA</given-names></name></person-group> (<year>1879</year>) <article-title>Essai de classification des espèces françaises du genre <italic><tp:taxon-name><tp:taxon-name-part taxon-name-part-type="genus">Faenus</tp:taxon-name-part></tp:taxon-name></italic> Fabricius.</article-title> <source>Bulletin de la Societé d’ Histoire Naturelle de Toulouse</source> <volume>13</volume>: <fpage>260</fpage>–<lpage>279</lpage>.</mixed-citation></ref><ref id="B56"><mixed-citation xmlns:xlink="http://www.w3.org/1999/xlink" xlink:type="simple">
          <person-group><name name-style="western"><surname>Schletterer</surname><given-names>A</given-names></name></person-group> (<year>1885</year>) <article-title>Die Hymenopteren-Gattung <italic><tp:taxon-name><tp:taxon-name-part taxon-name-part-type="genus">Gasteruption</tp:taxon-name-part></tp:taxon-name></italic> Latr. (<italic><tp:taxon-name><tp:taxon-name-part taxon-name-part-type="genus">Foenus</tp:taxon-name-part></tp:taxon-name></italic> aut.).</article-title> <source>Verhandlungen der Zoologish-Botanischen Gesellschaft in Wien</source> <volume>35</volume>: <fpage>267</fpage>–<lpage>326</lpage>.</mixed-citation></ref><ref id="B57"><mixed-citation xmlns:xlink="http://www.w3.org/1999/xlink" xlink:type="simple">
          <person-group><name name-style="western"><surname>Schletterer</surname><given-names>A</given-names></name></person-group> (<year>1889</year>) <article-title>Die Hymenopteren-Gruppe der Evaniiden.</article-title> <source>Annalen des Kaiserlich-Königliches Naturhistorischen Hofmuseums</source> <volume>4</volume>: <fpage>373</fpage>–<lpage>546</lpage>.</mixed-citation></ref><ref id="B8"><mixed-citation xmlns:xlink="http://www.w3.org/1999/xlink" xlink:type="simple">
          <person-group><name name-style="western"><surname>Dalla Torre</surname><given-names>CG de</given-names></name></person-group> [= KW von] (<year>1902</year>) <chapter-title>2. Subfam. <tp:taxon-name><tp:taxon-name-part taxon-name-part-type="subfamily">Gasteruptionidae</tp:taxon-name-part></tp:taxon-name></chapter-title>: <fpage>1063</fpage>–<lpage>1075</lpage>. <source>In: Catalogus Hymenopterorum hucusque descriptorum systematicus et synonymicus</source> <volume>3</volume>: <fpage>1</fpage>–<lpage>1141</lpage>.</mixed-citation></ref><ref id="B67"><mixed-citation xmlns:xlink="http://www.w3.org/1999/xlink" xlink:type="simple">
          <person-group><name name-style="western"><surname>Szépligeti</surname><given-names>V</given-names></name></person-group> (<year>1903</year>) <article-title>Neue Evaniiden aus der Sammlung des Ungarischen National-Museums.</article-title> <source>Annales Musei Nationalis Hungarici</source> <volume>1</volume>: <fpage>364</fpage>–<lpage>395</lpage>.</mixed-citation></ref><ref id="B25"><mixed-citation xmlns:xlink="http://www.w3.org/1999/xlink" xlink:type="simple">
          <person-group><name name-style="western"><surname>Kieffer</surname><given-names>JJ</given-names></name></person-group> (<year>1912</year>) <article-title><tp:taxon-name><tp:taxon-name-part taxon-name-part-type="family">Evaniidae</tp:taxon-name-part></tp:taxon-name>.</article-title> <source>Das Tierreich</source> <volume>30</volume>: <fpage>1</fpage>–<lpage>431</lpage>.</mixed-citation></ref><ref id="B31"><mixed-citation xmlns:xlink="http://www.w3.org/1999/xlink" xlink:type="simple">
          <person-group><name name-style="western"><surname>Lindemans</surname><given-names>J</given-names></name></person-group> (<year>1921</year>) <article-title><italic><tp:taxon-name><tp:taxon-name-part taxon-name-part-type="genus">Gasteruption</tp:taxon-name-part> <tp:taxon-name-part taxon-name-part-type="species">pedemontanum</tp:taxon-name-part></tp:taxon-name></italic> Tourn, faun. nov. spec.</article-title> <source>Entomologische Berichten Amsterdam</source> <volume>5</volume>: <fpage>297</fpage>–<lpage>298</lpage>.</mixed-citation></ref><ref id="B59"><mixed-citation xmlns:xlink="http://www.w3.org/1999/xlink" xlink:type="simple">
          <person-group><name name-style="western"><surname>Schmiedeknecht</surname><given-names>O</given-names></name></person-group> (<year>1930</year>) <source>Die Hymenopteren Nord- und Mitteleuropas mit Einschluss von England, Südschweiz, Südtirol und Ungarn nach ihren Gattungen und zum grossen Teil auch nach ihren Arten analytisch bearbeitet</source>, <edition>2nd ed</edition>, <publisher-loc>Jena</publisher-loc>, <size units="page">1062 pp</size>.</mixed-citation></ref><ref id="B19"><mixed-citation xmlns:xlink="http://www.w3.org/1999/xlink" xlink:type="simple">
          <person-group><name name-style="western"><surname>Hedicke</surname><given-names>H</given-names></name></person-group> (<year>1939</year>) <source>Hymenopterorum Catalogus 11, <tp:taxon-name><tp:taxon-name-part taxon-name-part-type="family">Gasteruptiidae</tp:taxon-name-part></tp:taxon-name></source>. <publisher-loc>s’-Gravenhage</publisher-loc>, 1–54.</mixed-citation></ref><ref id="B14"><mixed-citation xmlns:xlink="http://www.w3.org/1999/xlink" xlink:type="simple">
          <person-group><name name-style="western"><surname>Ferrière</surname><given-names>C</given-names></name></person-group> (<year>1946</year>) <article-title>Les <italic><tp:taxon-name><tp:taxon-name-part taxon-name-part-type="genus">Gasteruption</tp:taxon-name-part></tp:taxon-name></italic> de la Suisse (Hym. <tp:taxon-name><tp:taxon-name-part taxon-name-part-type="family">Evaniidae</tp:taxon-name-part></tp:taxon-name>).</article-title> <source>Mitteillungen der Schweizerischen Entomologischen Gesellschaft Bern</source> <volume>20</volume>: <fpage>232</fpage>–<lpage>248</lpage>.</mixed-citation></ref><ref id="B30"><mixed-citation xmlns:xlink="http://www.w3.org/1999/xlink" xlink:type="simple">
          <person-group><name name-style="western"><surname>Leclercq</surname><given-names>J</given-names></name></person-group> (<year>1948</year>) <article-title>Evaniides et Gastéruptionides de Belgique.</article-title> <source>Labillionea</source> <volume>48</volume>(<issue>9–10</issue>): <fpage>74</fpage>–<lpage>77</lpage>.</mixed-citation></ref><ref id="B21"><mixed-citation xmlns:xlink="http://www.w3.org/1999/xlink" xlink:type="simple">
          <person-group><name name-style="western"><surname>Hellén</surname><given-names>W</given-names></name></person-group> (<year>1950</year>) <article-title>Die Evaniiden Finnlands (Hym.).</article-title> <source>Notulae Entomolgicae</source> <volume>30</volume>: <fpage>1</fpage>–<lpage>5</lpage>.</mixed-citation></ref><ref id="B71"><mixed-citation xmlns:xlink="http://www.w3.org/1999/xlink" xlink:type="simple">
          <person-group><name name-style="western"><surname>Townes</surname><given-names>HK</given-names></name></person-group> (<year>1950</year>) <article-title>The Nearctic species of <tp:taxon-name><tp:taxon-name-part taxon-name-part-type="family">Gasteruptiidae</tp:taxon-name-part></tp:taxon-name> (<tp:taxon-name><tp:taxon-name-part taxon-name-part-type="order">Hymenoptera</tp:taxon-name-part></tp:taxon-name>).</article-title> <source>Proceedings of the United States National Museum</source> <volume>100</volume>: <fpage>85</fpage>–<lpage>145</lpage>. doi: <ext-link xlink:type="simple" ext-link-type="doi" xlink:href="10.5479/si.00963801.100-3259.85">10.5479/si.00963801.100-3259.85</ext-link></mixed-citation></ref><ref id="B62"><mixed-citation xmlns:xlink="http://www.w3.org/1999/xlink" xlink:type="simple">
          <person-group><name name-style="western"><surname>Šedivý</surname><given-names>J</given-names></name></person-group> (<year>1958</year>) <article-title>Die tschechoslowakische Arten der Gasteruptioniden (Hym.).</article-title> <source>Acta Societas Entomologicae Cechosloveniae, Praha (= Časopis Československé Společnosti Entomologické)</source> <volume>55</volume>: <fpage>34</fpage>–<lpage>43</lpage>.</mixed-citation></ref><ref id="B18"><mixed-citation xmlns:xlink="http://www.w3.org/1999/xlink" xlink:type="simple">
          <person-group><name name-style="western"><surname>Györfi</surname><given-names>J</given-names></name><name name-style="western"><surname>Bajári</surname><given-names>EN</given-names></name></person-group> (<year>1962</year>) <article-title>9. család: <tp:taxon-name><tp:taxon-name-part taxon-name-part-type="subfamily">Gasteruptionidae</tp:taxon-name-part></tp:taxon-name>-Dárdahordozó fürkészek: 41–51.</article-title> In: <source>15. Fürkészdarázs-Alkatúak 12. <tp:taxon-name><tp:taxon-name-part taxon-name-part-type="superfamily">Ichneumonoidea</tp:taxon-name-part></tp:taxon-name> 12. <tp:taxon-name><tp:taxon-name-part taxon-name-part-type="order">Hymenoptera</tp:taxon-name-part></tp:taxon-name> 11 (1)</source>. <source>Fauna Hungariae</source> <volume>61</volume>: <fpage>1</fpage>–<lpage>53</lpage>.</mixed-citation></ref><ref id="B58"><mixed-citation xmlns:xlink="http://www.w3.org/1999/xlink" xlink:type="simple">
          <person-group><name name-style="western"><surname>Schmidt</surname><given-names>K</given-names></name></person-group> (<year>1969</year>) <article-title>Beiträge zur Kenntnis der Hymenopterenfauna des Mittelrheingebietes, insbesondere des mainzer Sandes.</article-title> <source>Mainzer Naturwissenschaftliches Archiv</source> <volume>8</volume>: <fpage>292</fpage>–<lpage>302</lpage>.</mixed-citation></ref><ref id="B9"><mixed-citation xmlns:xlink="http://www.w3.org/1999/xlink" xlink:type="simple">
          <person-group><name name-style="western"><surname>Dolfuss</surname><given-names>H</given-names></name></person-group> (<year>1982</year>) <article-title>Die Gasteruptioniden des Bezirkes Scheibbs (Niederösterreich) (<tp:taxon-name><tp:taxon-name-part taxon-name-part-type="class">Insecta</tp:taxon-name-part></tp:taxon-name>: <tp:taxon-name><tp:taxon-name-part taxon-name-part-type="order">Hymenoptera</tp:taxon-name-part></tp:taxon-name>, <tp:taxon-name><tp:taxon-name-part taxon-name-part-type="superfamily">Evanioidea</tp:taxon-name-part></tp:taxon-name>, <tp:taxon-name><tp:taxon-name-part taxon-name-part-type="subfamily">Gasteruptionidae</tp:taxon-name-part></tp:taxon-name>).</article-title> <source>Entomofauna</source> <volume>3</volume>(<issue>2</issue>): <fpage>21</fpage>–<lpage>25</lpage>.</mixed-citation></ref><ref id="B46"><mixed-citation xmlns:xlink="http://www.w3.org/1999/xlink" xlink:type="simple">
          <person-group><name name-style="western"><surname>Oehlke</surname><given-names>J</given-names></name></person-group> (<year>1984</year>) <article-title>Beiträge zur Insektenfauna der DDR: <tp:taxon-name><tp:taxon-name-part taxon-name-part-type="order">Hymenoptera</tp:taxon-name-part></tp:taxon-name>-<tp:taxon-name><tp:taxon-name-part taxon-name-part-type="superfamily">Evanioidea</tp:taxon-name-part></tp:taxon-name>, <tp:taxon-name><tp:taxon-name-part taxon-name-part-type="superfamily">Stephanoidea</tp:taxon-name-part></tp:taxon-name>, <tp:taxon-name><tp:taxon-name-part taxon-name-part-type="superfamily">Trigonalyoidea</tp:taxon-name-part></tp:taxon-name>.</article-title> <source>Faunistische Abhandlungen der staatliche Museum für Tierkunde, Dresden</source> <volume>11</volume>: <fpage>161</fpage>–<lpage>190</lpage>.</mixed-citation></ref><ref id="B48"><mixed-citation xmlns:xlink="http://www.w3.org/1999/xlink" xlink:type="simple">
          <person-group><name name-style="western"><surname>Ortega</surname><given-names>G</given-names></name><name name-style="western"><surname>Baez</surname><given-names>M</given-names></name></person-group> (<year>1985</year>) <article-title><tp:taxon-name><tp:taxon-name-part taxon-name-part-type="family">Aulacidae</tp:taxon-name-part></tp:taxon-name> y <tp:taxon-name><tp:taxon-name-part taxon-name-part-type="family">Gasteruptiidae</tp:taxon-name-part></tp:taxon-name>, das nuevas familias para la fauna del Archipelago Canario (Ins., <tp:taxon-name><tp:taxon-name-part taxon-name-part-type="order">Hymenoptera</tp:taxon-name-part></tp:taxon-name>). Actas do II Congresso Iberico de Entomologica.</article-title> <source>Boletim da Sociedade Portuguesa de Entomologia</source>, <supplement>Supl.</supplement> <volume>1</volume>(<issue>2</issue>): <fpage>507</fpage>–<lpage>516</lpage>.</mixed-citation></ref><ref id="B35"><mixed-citation xmlns:xlink="http://www.w3.org/1999/xlink" xlink:type="simple">
          <person-group><name name-style="western"><surname>Madl</surname><given-names>M</given-names></name></person-group> (<year>1987a</year>) <article-title>Über <tp:taxon-name><tp:taxon-name-part taxon-name-part-type="family">Gasteruptiidae</tp:taxon-name-part></tp:taxon-name> aus Oberösterreich (<tp:taxon-name><tp:taxon-name-part taxon-name-part-type="order">Hymenoptera</tp:taxon-name-part></tp:taxon-name>, <tp:taxon-name><tp:taxon-name-part taxon-name-part-type="superfamily">Evanioidea</tp:taxon-name-part></tp:taxon-name>).</article-title> <source>Linzer Biologische Beiträge</source> <volume>19</volume>(<issue>2</issue>): <fpage>401</fpage>–<lpage>405</lpage>.</mixed-citation></ref><ref id="B36"><mixed-citation xmlns:xlink="http://www.w3.org/1999/xlink" xlink:type="simple">
          <person-group><name name-style="western"><surname>Madl</surname><given-names>M</given-names></name></person-group> (<year>1987b</year>) <article-title>Über <tp:taxon-name><tp:taxon-name-part taxon-name-part-type="family">Gasteruptiidae</tp:taxon-name-part></tp:taxon-name> aus Niederösterreich (<tp:taxon-name><tp:taxon-name-part taxon-name-part-type="order">Hymenoptera</tp:taxon-name-part></tp:taxon-name>, <tp:taxon-name><tp:taxon-name-part taxon-name-part-type="superfamily">Evanioidea</tp:taxon-name-part></tp:taxon-name>).</article-title> <source>Faunistische Abhandlungen Staatliches Museum für Tierkunde Dresden</source> <volume>15</volume>(<issue>4</issue>): <fpage>21</fpage>–<lpage>25</lpage>.</mixed-citation></ref><ref id="B38"><mixed-citation xmlns:xlink="http://www.w3.org/1999/xlink" xlink:type="simple">
          <person-group><name name-style="western"><surname>Madl</surname><given-names>M</given-names></name></person-group> (<year>1988</year>) <article-title>Die <tp:taxon-name><tp:taxon-name-part taxon-name-part-type="family">Gasteruptiidae</tp:taxon-name-part></tp:taxon-name> des Bundeslandes Salzburg (<tp:taxon-name><tp:taxon-name-part taxon-name-part-type="order">Hymenoptera</tp:taxon-name-part></tp:taxon-name>, <tp:taxon-name><tp:taxon-name-part taxon-name-part-type="superfamily">Evanioidea</tp:taxon-name-part></tp:taxon-name>).</article-title> <source>Verhandlungen der Zoologisch-Botanischen Gesellschaft in Österreich</source> <volume>125</volume>: <fpage>37</fpage>–<lpage>40</lpage>.</mixed-citation></ref><ref id="B39"><mixed-citation xmlns:xlink="http://www.w3.org/1999/xlink" xlink:type="simple">
          <person-group><name name-style="western"><surname>Madl</surname><given-names>M</given-names></name></person-group> (<year>1989a</year>) <article-title>Über <tp:taxon-name><tp:taxon-name-part taxon-name-part-type="family">Gasteruptiidae</tp:taxon-name-part></tp:taxon-name> aus Tirol und Vorarlberg (<tp:taxon-name><tp:taxon-name-part taxon-name-part-type="order">Hymenoptera</tp:taxon-name-part></tp:taxon-name>, <tp:taxon-name><tp:taxon-name-part taxon-name-part-type="superfamily">Evanioidea</tp:taxon-name-part></tp:taxon-name>).</article-title> <source>Berichte des naturwissenschaftlich-medizinischen Vereins in Innsbruck</source> <volume>76</volume>: <fpage>159</fpage>–<lpage>163</lpage>.</mixed-citation></ref><ref id="B40"><mixed-citation xmlns:xlink="http://www.w3.org/1999/xlink" xlink:type="simple">
          <person-group><name name-style="western"><surname>Madl</surname><given-names>M</given-names></name></person-group> (<year>1989b</year>) <article-title>Über <tp:taxon-name><tp:taxon-name-part taxon-name-part-type="family">Gasteruptiidae</tp:taxon-name-part></tp:taxon-name> aus Jugoslawien (<tp:taxon-name><tp:taxon-name-part taxon-name-part-type="order">Hymenoptera</tp:taxon-name-part></tp:taxon-name>, <tp:taxon-name><tp:taxon-name-part taxon-name-part-type="superfamily">Evanioidea</tp:taxon-name-part></tp:taxon-name>).</article-title> <source>Nachrichtenblatt der Bayerischen Entomologen</source> <volume>38</volume>: <fpage>40</fpage>–<lpage>45</lpage>.</mixed-citation></ref><ref id="B41"><mixed-citation xmlns:xlink="http://www.w3.org/1999/xlink" xlink:type="simple">
          <person-group><name name-style="western"><surname>Madl</surname><given-names>M</given-names></name></person-group> (<year>1990a</year>) <article-title>Beitrag zur Kenntnis des <tp:taxon-name><tp:taxon-name-part taxon-name-part-type="family">Gasteruptiidae</tp:taxon-name-part></tp:taxon-name> Griechenlands (<tp:taxon-name><tp:taxon-name-part taxon-name-part-type="class">Insecta</tp:taxon-name-part></tp:taxon-name>, <tp:taxon-name><tp:taxon-name-part taxon-name-part-type="order">Hymenoptera</tp:taxon-name-part></tp:taxon-name>, <tp:taxon-name><tp:taxon-name-part taxon-name-part-type="superfamily">Evanioidea</tp:taxon-name-part></tp:taxon-name>).</article-title> <source>Faunistische Abhandlungen Staatliches Museum für Tierkunde Dresden</source> <volume>17</volume>(<issue>14</issue>): <fpage>127</fpage>–<lpage>130</lpage>.</mixed-citation></ref><ref id="B42"><mixed-citation xmlns:xlink="http://www.w3.org/1999/xlink" xlink:type="simple">
          <person-group><name name-style="western"><surname>Madl</surname><given-names>M</given-names></name></person-group> (<year>1990b</year>) <article-title>Über <tp:taxon-name><tp:taxon-name-part taxon-name-part-type="family">Gasteruptiidae</tp:taxon-name-part></tp:taxon-name> aus Karnten und Steiermark (<tp:taxon-name><tp:taxon-name-part taxon-name-part-type="order">Hymenoptera</tp:taxon-name-part></tp:taxon-name>, <tp:taxon-name><tp:taxon-name-part taxon-name-part-type="superfamily">Evanioidea</tp:taxon-name-part></tp:taxon-name>).</article-title> <source>Carinthia II</source> <volume>180</volume>(<issue>100</issue>): <fpage>479</fpage>–<lpage>484</lpage>.</mixed-citation></ref><ref id="B27"><mixed-citation xmlns:xlink="http://www.w3.org/1999/xlink" xlink:type="simple">
          <person-group><name name-style="western"><surname>Kozlov</surname><given-names>MA</given-names></name></person-group> (<year>1988</year>) <chapter-title>Fam. <tp:taxon-name><tp:taxon-name-part taxon-name-part-type="family">Gasteruptiidae</tp:taxon-name-part></tp:taxon-name></chapter-title>: <fpage>244</fpage>–<lpage>247</lpage>. In: <person-group><name name-style="western"><surname>Skarlato</surname><given-names>OA</given-names></name></person-group> (<role>Ed.</role>) <source>Keys to the fauna of the USSR 158, 3. <tp:taxon-name><tp:taxon-name-part taxon-name-part-type="order">Hymenoptera</tp:taxon-name-part></tp:taxon-name></source> <volume>3</volume>: <fpage>1</fpage>–<lpage>268</lpage>. <comment>[In Russian]</comment> <comment>[Translation 1994: 404–410]</comment></mixed-citation></ref><ref id="B26"><mixed-citation xmlns:xlink="http://www.w3.org/1999/xlink" xlink:type="simple">
          <person-group><name name-style="western"><surname>Kofler</surname><given-names>A</given-names></name><name name-style="western"><surname>Madl</surname><given-names>M</given-names></name></person-group> (<year>1990</year>) <article-title>Über <tp:taxon-name><tp:taxon-name-part taxon-name-part-type="superfamily">Evanioidea</tp:taxon-name-part></tp:taxon-name> von Osttirol (<tp:taxon-name><tp:taxon-name-part taxon-name-part-type="order">Hymenoptera</tp:taxon-name-part></tp:taxon-name>, <tp:taxon-name><tp:taxon-name-part taxon-name-part-type="family">Evaniidae</tp:taxon-name-part></tp:taxon-name>, <tp:taxon-name><tp:taxon-name-part taxon-name-part-type="family">Gasteruptiidae</tp:taxon-name-part></tp:taxon-name>, <tp:taxon-name><tp:taxon-name-part taxon-name-part-type="family">Aulacidae</tp:taxon-name-part></tp:taxon-name>).</article-title> <source>Linzer Biologische Beiträge</source> <volume>22</volume>(<issue>2</issue>): <fpage>319</fpage>–<lpage>324</lpage>.</mixed-citation></ref><ref id="B43"><mixed-citation xmlns:xlink="http://www.w3.org/1999/xlink" xlink:type="simple">
          <person-group><name name-style="western"><surname>Narolsky</surname><given-names>NB</given-names></name><name name-style="western"><surname>Shcherbal</surname><given-names>IS</given-names></name></person-group> (<year>1991</year>) <article-title>New data on <tp:taxon-name><tp:taxon-name-part taxon-name-part-type="family">Gasteruptiidae</tp:taxon-name-part></tp:taxon-name> (<tp:taxon-name><tp:taxon-name-part taxon-name-part-type="order">Hymenoptera</tp:taxon-name-part></tp:taxon-name>, <tp:taxon-name><tp:taxon-name-part taxon-name-part-type="superfamily">Evanoidea</tp:taxon-name-part></tp:taxon-name>) - cleptoparasites of the leaf-cutter bee, <italic><tp:taxon-name><tp:taxon-name-part taxon-name-part-type="genus">Megachile</tp:taxon-name-part> <tp:taxon-name-part taxon-name-part-type="species">rotundata</tp:taxon-name-part></tp:taxon-name></italic>.</article-title> <source>Vestnik Zoologii</source> <volume>1</volume>: <fpage>22</fpage>–<lpage>24</lpage>. <comment>[In Russian with English summary]</comment></mixed-citation></ref><ref id="B75"><mixed-citation xmlns:xlink="http://www.w3.org/1999/xlink" xlink:type="simple">
          <person-group><name name-style="western"><surname>Wall</surname><given-names>I</given-names></name></person-group> (<year>1994</year>) <article-title>Seltene Hymenopteren aus Mittel-, West- und Südeuropa (<tp:taxon-name><tp:taxon-name-part taxon-name-part-type="order">Hymenoptera</tp:taxon-name-part></tp:taxon-name> <tp:taxon-name><tp:taxon-name-part taxon-name-part-type="suborder">Apocrita</tp:taxon-name-part></tp:taxon-name>: <tp:taxon-name><tp:taxon-name-part taxon-name-part-type="superfamily">Stephanoidea</tp:taxon-name-part></tp:taxon-name>, <tp:taxon-name><tp:taxon-name-part taxon-name-part-type="superfamily">Evanioidea</tp:taxon-name-part></tp:taxon-name>, <tp:taxon-name><tp:taxon-name-part taxon-name-part-type="superfamily">Trigonalyoidea</tp:taxon-name-part></tp:taxon-name>).</article-title> <source>Entomofauna</source> <volume>15</volume>(<issue>14</issue>): <fpage>137</fpage>–<lpage>184</lpage>.</mixed-citation></ref><ref id="B55"><mixed-citation xmlns:xlink="http://www.w3.org/1999/xlink" xlink:type="simple">
          <person-group><name name-style="western"><surname>Scaramozzino</surname><given-names>PL</given-names></name></person-group> (<year>1995</year>) <article-title><tp:taxon-name><tp:taxon-name-part taxon-name-part-type="order">Hymenoptera</tp:taxon-name-part></tp:taxon-name> <tp:taxon-name><tp:taxon-name-part taxon-name-part-type="superfamily">Trigonalyoidea</tp:taxon-name-part></tp:taxon-name>, <tp:taxon-name><tp:taxon-name-part taxon-name-part-type="superfamily">Evanioidea</tp:taxon-name-part></tp:taxon-name>, <tp:taxon-name><tp:taxon-name-part taxon-name-part-type="superfamily">Stephanoidea</tp:taxon-name-part></tp:taxon-name>.</article-title> In: <person-group><name name-style="western"><surname>Minelli</surname><given-names>A</given-names></name><name name-style="western"><surname>Ruffo</surname><given-names>S</given-names></name><name name-style="western"><surname>Posta</surname><given-names>S</given-names></name></person-group> (<role>Eds</role>) <source>Checklist delli specie della fauna italiana</source> <volume>94</volume>: <fpage>1</fpage>–<lpage>4</lpage>.</mixed-citation></ref><ref id="B65"><mixed-citation xmlns:xlink="http://www.w3.org/1999/xlink" xlink:type="simple">
          <person-group><name name-style="western"><surname>Smith</surname><given-names>DR</given-names></name></person-group> (<year>1996</year>) <article-title>Review of the <tp:taxon-name><tp:taxon-name-part taxon-name-part-type="family">Gasteruptiidae</tp:taxon-name-part></tp:taxon-name> (<tp:taxon-name><tp:taxon-name-part taxon-name-part-type="order">Hymenoptera</tp:taxon-name-part></tp:taxon-name>) of Eastern North America.</article-title> <source>Proceedings of the Entomological Society of Washington</source> <volume>98</volume>(<issue>3</issue>): <fpage>491</fpage>–<lpage>499</lpage>.</mixed-citation></ref><ref id="B50"><mixed-citation xmlns:xlink="http://www.w3.org/1999/xlink" xlink:type="simple">
          <person-group><name name-style="western"><surname>Peeters</surname><given-names>TMJ</given-names></name></person-group> (<year>1996</year>) <chapter-title><tp:taxon-name><tp:taxon-name-part taxon-name-part-type="family">Gasteruptiidae</tp:taxon-name-part></tp:taxon-name></chapter-title>: <fpage>134</fpage>. In: <person-group><name name-style="western"><surname>Zuijlen</surname><given-names>JW van</given-names></name><etal>et al.</etal></person-group> (<role>Eds</role>) <source>Brand-stof. Een inventarisatie van de entomofauna van het natuurreservaat “De Brand” in 1990</source>. <publisher-name>Insektenwerkgroep KNNV-afdeling</publisher-name> <publisher-loc>Tilburg</publisher-loc>, <size units="page">228 pp</size>.</mixed-citation></ref><ref id="B45"><mixed-citation xmlns:xlink="http://www.w3.org/1999/xlink" xlink:type="simple">
          <person-group><name name-style="western"><surname>Neumayer</surname><given-names>J</given-names></name><name name-style="western"><surname>Schwarz</surname><given-names>M</given-names></name><name name-style="western"><surname>Bregant</surname><given-names>E</given-names></name></person-group> (<year>1999</year>) <article-title>Vorläufiges Verzeichnis ausgewählter Hautflügler Kärntens (<tp:taxon-name><tp:taxon-name-part taxon-name-part-type="order">Hymenoptera</tp:taxon-name-part></tp:taxon-name> ohne <tp:taxon-name><tp:taxon-name-part taxon-name-part-type="family">Formicidae</tp:taxon-name-part></tp:taxon-name> und <tp:taxon-name><tp:taxon-name-part taxon-name-part-type="family">Apidae</tp:taxon-name-part></tp:taxon-name>).</article-title> In: <person-group><name name-style="western"><surname>Holzinger</surname><given-names>WE</given-names></name><name name-style="western"><surname>Mildner</surname><given-names>P</given-names></name><name name-style="western"><surname>Rottenburg</surname><given-names>T</given-names></name><name name-style="western"><surname>Wieser</surname><given-names>C</given-names></name></person-group> (<role>Eds</role>) <source>Rote Listen gefährdeter Tiere Kärntens Naturschutz in Kärnten</source> <volume>15</volume>. <publisher-loc>Klagenfurt</publisher-loc>, <fpage>213</fpage>–<lpage>231</lpage>.</mixed-citation></ref><ref id="B49"><mixed-citation xmlns:xlink="http://www.w3.org/1999/xlink" xlink:type="simple">
          <person-group><name name-style="western"><surname>Pagliano</surname><given-names>G</given-names></name><name name-style="western"><surname>Scaramozzino</surname><given-names>PL</given-names></name></person-group> (<year>2000</year>) <article-title><tp:taxon-name><tp:taxon-name-part taxon-name-part-type="family">Gasteruptiidae</tp:taxon-name-part></tp:taxon-name> italiani (<tp:taxon-name><tp:taxon-name-part taxon-name-part-type="order">Hymenoptera</tp:taxon-name-part></tp:taxon-name>: <tp:taxon-name><tp:taxon-name-part taxon-name-part-type="superfamily">Evanioidea</tp:taxon-name-part></tp:taxon-name>).</article-title> <source>Bollettino del Museo di Zoologia dell’Università di Torino</source> <volume>17</volume>: <fpage>5</fpage>–<lpage>38</lpage>.</mixed-citation></ref><ref id="B54"><mixed-citation xmlns:xlink="http://www.w3.org/1999/xlink" xlink:type="simple">
          <person-group><name name-style="western"><surname>Saure</surname><given-names>C</given-names></name></person-group> (<year>2001</year>) <article-title><tp:taxon-name><tp:taxon-name-part taxon-name-part-type="superfamily">Trigonalyoidea</tp:taxon-name-part></tp:taxon-name>, <tp:taxon-name><tp:taxon-name-part taxon-name-part-type="superfamily">Evanioidea</tp:taxon-name-part></tp:taxon-name>, <tp:taxon-name><tp:taxon-name-part taxon-name-part-type="superfamily">Stephanoidea</tp:taxon-name-part></tp:taxon-name>: 29–30.</article-title> In: <person-group><name name-style="western"><surname>Dathe</surname><given-names>HH</given-names></name><name name-style="western"><surname>Taeger</surname><given-names>A</given-names></name><name name-style="western"><surname>Blank</surname><given-names>SM</given-names></name></person-group> (<role>Eds</role>) <issue-title>Verzeichnis der Hautflügler Deutschlands (Entomofauna Germanica 4). Entomologische Nachrichten und Berichte, Dresden.</issue-title> <source>Beiheft</source> <volume>7</volume>: <fpage>1</fpage>–<lpage>178</lpage>.</mixed-citation></ref><ref id="B79"><mixed-citation xmlns:xlink="http://www.w3.org/1999/xlink" xlink:type="simple">
          <person-group><name name-style="western"><surname>Yildirim</surname><given-names>E</given-names></name><name name-style="western"><surname>Çoruh</surname><given-names>S</given-names></name><name name-style="western"><surname>Kolarov</surname><given-names>J</given-names></name><name name-style="western"><surname>Madl</surname><given-names>M</given-names></name></person-group> (<year>2004</year>) <article-title>The <italic><tp:taxon-name><tp:taxon-name-part taxon-name-part-type="genus">Gasteruption</tp:taxon-name-part></tp:taxon-name></italic> (<tp:taxon-name><tp:taxon-name-part taxon-name-part-type="order">Hymenoptera</tp:taxon-name-part></tp:taxon-name>: <tp:taxon-name><tp:taxon-name-part taxon-name-part-type="family">Gasteruptiidae</tp:taxon-name-part></tp:taxon-name>) of Turkey.</article-title> <source>Linzer Biologische Beiträge</source> <volume>36</volume>(<issue>2</issue>): <fpage>1349</fpage>–<lpage>1352</lpage>.</mixed-citation></ref><ref id="B72"><mixed-citation xmlns:xlink="http://www.w3.org/1999/xlink" xlink:type="simple">
          <person-group><name name-style="western"><surname>Turrisi</surname><given-names>GF</given-names></name></person-group> (<year>2004</year>) <article-title>The <tp:taxon-name><tp:taxon-name-part taxon-name-part-type="superfamily">Evanioidea</tp:taxon-name-part></tp:taxon-name> of the Campadelli Collection (<tp:taxon-name><tp:taxon-name-part taxon-name-part-type="order">Hymenoptera</tp:taxon-name-part></tp:taxon-name>). (Systematic catalogue of the Campadelli Collection. II).</article-title> <source>Annali del Museo Civico di Storia Naturale di Ferrara</source> <volume>7</volume>: <fpage>81</fpage>–<lpage>86</lpage>.</mixed-citation></ref><ref id="B77"><mixed-citation xmlns:xlink="http://www.w3.org/1999/xlink" xlink:type="simple">
          <person-group><name name-style="western"><surname>Westrich</surname><given-names>P</given-names></name></person-group> (<year>2008</year>) <article-title>Zur Überflutungstoleranz von Hymenopteren in Gallen von <italic><tp:taxon-name><tp:taxon-name-part taxon-name-part-type="genus">Lipara</tp:taxon-name-part> <tp:taxon-name-part taxon-name-part-type="species">lucens</tp:taxon-name-part></tp:taxon-name></italic> (<tp:taxon-name><tp:taxon-name-part taxon-name-part-type="order">Diptera</tp:taxon-name-part></tp:taxon-name>: <tp:taxon-name><tp:taxon-name-part taxon-name-part-type="family">Chloropidae</tp:taxon-name-part></tp:taxon-name>).</article-title> <source>Eucera</source> <volume>1</volume>: <fpage>1</fpage>–<lpage>16</lpage>.</mixed-citation></ref><ref id="B64"><mixed-citation xmlns:xlink="http://www.w3.org/1999/xlink" xlink:type="simple">
          <person-group><name name-style="western"><surname>Smissen</surname><given-names>J van der</given-names></name></person-group> (<year>2010</year>) <article-title>Teil IV. Beitrag zur Stechimmen-fauna Südfrankreichs (Ardèche, Drôme, Gard, Vaucluse) <tp:taxon-name><tp:taxon-name-part taxon-name-part-type="order">Hymenoptera</tp:taxon-name-part></tp:taxon-name> <tp:taxon-name><tp:taxon-name-part taxon-name-part-type="infraorder">Aculeata</tp:taxon-name-part></tp:taxon-name>: <tp:taxon-name><tp:taxon-name-part taxon-name-part-type="family">Apidae</tp:taxon-name-part></tp:taxon-name>, <tp:taxon-name><tp:taxon-name-part taxon-name-part-type="family">Chrysididae</tp:taxon-name-part></tp:taxon-name>, <tp:taxon-name><tp:taxon-name-part taxon-name-part-type="family">Scoliidae</tp:taxon-name-part></tp:taxon-name>, <tp:taxon-name><tp:taxon-name-part taxon-name-part-type="family">Vespidae</tp:taxon-name-part></tp:taxon-name>, <tp:taxon-name><tp:taxon-name-part taxon-name-part-type="family">Pompilidae</tp:taxon-name-part></tp:taxon-name>, <tp:taxon-name><tp:taxon-name-part taxon-name-part-type="family">Sphecidae</tp:taxon-name-part></tp:taxon-name>).</article-title> <source>Verhandlungen des Vereins für Naturwissenschaftliche Heimatforschung zu Hamburg e.V.</source> <volume>43</volume>: <fpage>355</fpage>–<lpage>415</lpage>.</mixed-citation></ref><ref id="B81"><mixed-citation xmlns:xlink="http://www.w3.org/1999/xlink" xlink:type="simple">
          <person-group><name name-style="western"><surname>Zhao</surname><given-names>K-X</given-names></name><name name-style="western"><surname>Achterberg</surname><given-names>C van</given-names></name><name name-style="western"><surname>Xu</surname><given-names>Z-F</given-names></name></person-group> (<year>2012</year>) <article-title>A revision of the Chinese <tp:taxon-name><tp:taxon-name-part taxon-name-part-type="family">Gasteruptiidae</tp:taxon-name-part></tp:taxon-name> (<tp:taxon-name><tp:taxon-name-part taxon-name-part-type="order">Hymenoptera</tp:taxon-name-part></tp:taxon-name>, <tp:taxon-name><tp:taxon-name-part taxon-name-part-type="superfamily">Evanioidea</tp:taxon-name-part></tp:taxon-name>).</article-title> <source>ZooKeys</source> <volume>237</volume>: <fpage>1</fpage>–<lpage>123</lpage>. doi: <ext-link xlink:type="simple" ext-link-type="doi" xlink:href="10.3897/zookeys.237.3956">10.3897/zookeys.237.3956</ext-link></mixed-citation></ref><ref id="B1"><mixed-citation xmlns:xlink="http://www.w3.org/1999/xlink" xlink:type="simple">
          <person-group><name name-style="western"><surname>Achterberg</surname><given-names>C van</given-names></name></person-group> (<year>2013</year>) <article-title>De Nederlandse hongerwespen (<tp:taxon-name><tp:taxon-name-part taxon-name-part-type="order">Hymenoptera</tp:taxon-name-part></tp:taxon-name>: <tp:taxon-name><tp:taxon-name-part taxon-name-part-type="superfamily">Evanioidea</tp:taxon-name-part></tp:taxon-name>: <tp:taxon-name><tp:taxon-name-part taxon-name-part-type="family">Gasteruptiidae</tp:taxon-name-part></tp:taxon-name>).</article-title> <source>Nederlandse Faunistische Mededelingen</source> <volume>39</volume>: <fpage>55</fpage>–<lpage>87</lpage>.</mixed-citation></ref><ref id="B2"><mixed-citation xmlns:xlink="http://www.w3.org/1999/xlink" xlink:type="simple">
          <person-group><name name-style="western"><surname>Achterberg</surname><given-names>C van</given-names></name><name name-style="western"><surname>Talebi</surname><given-names>A</given-names></name></person-group> (<year>2014</year>) <article-title>Review of <tp:taxon-name><tp:taxon-name-part taxon-name-part-type="genus">Gasteruption</tp:taxon-name-part></tp:taxon-name> Latreille (<tp:taxon-name><tp:taxon-name-part taxon-name-part-type="order">Hymenoptera</tp:taxon-name-part></tp:taxon-name>, <tp:taxon-name><tp:taxon-name-part taxon-name-part-type="family">Gasteruptiidae</tp:taxon-name-part></tp:taxon-name>) from Iran and Turkey, with the description of 15 new species.</article-title> <source>ZooKeys</source> <volume>458</volume>: <fpage>1</fpage>–<lpage>187</lpage>. doi: <ext-link xlink:type="simple" ext-link-type="doi" xlink:href="10.3897/zookeys.458.8531">10.3897/zookeys.458.8531</ext-link></mixed-citation></ref><ref id="B63"><mixed-citation xmlns:xlink="http://www.w3.org/1999/xlink" xlink:type="simple">
          <person-group><name name-style="western"><surname>Semenov</surname><given-names>A</given-names></name></person-group> (<year>1892</year>) <article-title>Revisio Hymenopterorum Musei Zoologici Academiae Caesareae Scientiarum Petropolitanae. III Familia <tp:taxon-name><tp:taxon-name-part taxon-name-part-type="family">Evaniidae</tp:taxon-name-part></tp:taxon-name>.</article-title> <source>Bulletin de l’Académie Impériale des Sciences de St.-Pétersbourg</source>, <series>Nouvelle Serie</series> <volume-series>3</volume-series>, <volume>35</volume>: <fpage>197</fpage>–<lpage>218</lpage>.</mixed-citation></ref><ref id="B16"><mixed-citation xmlns:xlink="http://www.w3.org/1999/xlink" xlink:type="simple">
          <person-group><name name-style="western"><surname>Fourcroy</surname><given-names>AF de</given-names></name></person-group> (<year>1785</year>) <source>Entomologia Parisiensis; sive catalogus insectorum quæ in agro Parisiensi reperiuntur; secundam methodam Geoffrœanam in sectiones, genera &amp; species distributus: cui addita sunt nomina trivialia &amp; fere trecentæ novæ species 1</source>. <publisher-loc>Parisiis</publisher-loc>, <size units="page">231 pp</size>.</mixed-citation></ref><ref id="B47"><mixed-citation xmlns:xlink="http://www.w3.org/1999/xlink" xlink:type="simple">
          <person-group><name name-style="western"><surname>Olivier</surname><given-names>M</given-names></name></person-group> (<year>1792</year>) <article-title><italic><tp:taxon-name><tp:taxon-name-part taxon-name-part-type="genus">Ichneumon</tp:taxon-name-part></tp:taxon-name></italic>.</article-title> <source>Encyclopédie méthodique, Histoire naturelle. Insectes</source> <volume>7</volume>: <fpage>133</fpage>–<lpage>224</lpage>.</mixed-citation></ref></ref-list></tp:taxon-treatment>
