# Supplementary material for: Revision of the Palaearctic Gasteruption assectator aggregate, with special reference to Sweden (Hymenoptera, Gasteruptiidae)
Source: Zookeys. 2016 Sep 7;(615):73–94. doi: 10.3897/zookeys.615.8857 (PMC5027779; doi:10.3897/zookeys.615.8857)
Supplement: XML Treatment for Gasteruption boreale [file zookeys.615.8857-treatment2.xml]

<!DOCTYPE tp:taxon-treatment
  PUBLIC "-//TaxonX//DTD Taxonomic Treatment Publishing DTD v0 20100105//EN" "tax-treatment-NSO.dtd">
<tp:taxon-treatment xmlns:tp="http://www.plazi.org/taxpub"><tp:treatment-meta><kwd-group><label>Taxon classification</label><kwd><named-content content-type="kingdom">Animalia</named-content></kwd><kwd><named-content content-type="order">Hymenoptera</named-content></kwd><kwd><named-content content-type="family">Gasteruptiidae</named-content></kwd></kwd-group><mixed-citation publication-type="journal"><person-group><name><surname>Johansson</surname><given-names>Niklas</given-names></name><name><surname>van Achterberg</surname><given-names>Cornelis</given-names></name></person-group><article-title>Revision of the Palaearctic <italic><tp:taxon-name><tp:taxon-name-part taxon-name-part-type="genus">Gasteruption</tp:taxon-name-part> <tp:taxon-name-part taxon-name-part-type="species">assectator</tp:taxon-name-part></tp:taxon-name></italic> aggregate, with special reference to Sweden (<tp:taxon-name><tp:taxon-name-part taxon-name-part-type="order">Hymenoptera</tp:taxon-name-part></tp:taxon-name>, <tp:taxon-name><tp:taxon-name-part taxon-name-part-type="family">Gasteruptiidae</tp:taxon-name-part></tp:taxon-name>)</article-title><source>Zookeys</source><day>7</day><month>9</month><year>2016</year><volume>2016</volume><issue>615</issue><fpage>73</fpage><lpage>94</lpage><pub-id pub-id-type="doi">10.3897/zookeys.615.8857</pub-id></mixed-citation></tp:treatment-meta><tp:nomenclature><tp:taxon-name>
            <tp:taxon-name-part taxon-name-part-type="genus">Gasteruption</tp:taxon-name-part>
            <tp:taxon-name-part taxon-name-part-type="species">boreale</tp:taxon-name-part>
          </tp:taxon-name><tp:taxon-authority>(Thomson, 1883)</tp:taxon-authority><tp:taxon-status xmlns:xlink="http://www.w3.org/1999/xlink" xlink:type="simple">stat. rev.</tp:taxon-status><xref ref-type="fig" rid="F3">Figs 8–11</xref><xref ref-type="fig" rid="F4">, 12–13</xref><xref ref-type="fig" rid="F5">, 14–15</xref><xref ref-type="fig" rid="F6">, 16</xref><xref ref-type="fig" rid="F7">, 17–18</xref><xref ref-type="fig" rid="F11">, 27</xref><xref ref-type="fig" rid="F12">, 29</xref><!--PageBreak--><tp:nomenclature-citation-list><tp:nomenclature-citation><tp:taxon-name>
                <tp:taxon-name-part taxon-name-part-type="genus">Foenus</tp:taxon-name-part> <tp:taxon-name-part taxon-name-part-type="species">borealis</tp:taxon-name-part></tp:taxon-name><comment>Thomson, 1883: 849; <xref ref-type="bibr" rid="B19">Hedicke 1939</xref>: 7; <xref ref-type="bibr" rid="B20">Hedqvist 1973</xref>: 181, 182 (invalid lectotype designation); <xref ref-type="bibr" rid="B75">Wall 1994</xref>: 148. Synonymized with <tp:taxon-name><tp:taxon-name-part taxon-name-part-type="genus">Gasteruption</tp:taxon-name-part> <tp:taxon-name-part taxon-name-part-type="species">assectator</tp:taxon-name-part></tp:taxon-name> (Linnaeus) by <xref ref-type="bibr" rid="B57">Schletterer (1889)</xref> and with <tp:taxon-name><tp:taxon-name-part taxon-name-part-type="genus">Gasteruption</tp:taxon-name-part> <tp:taxon-name-part taxon-name-part-type="species">minutum</tp:taxon-name-part></tp:taxon-name> (Tournier) by van <xref ref-type="bibr" rid="B2">Achterberg and Talebi (2014)</xref>.</comment></tp:nomenclature-citation><tp:nomenclature-citation><tp:taxon-name>
                <tp:taxon-name-part taxon-name-part-type="genus">Gasteruption</tp:taxon-name-part> <tp:taxon-name-part taxon-name-part-type="species">boreale</tp:taxon-name-part></tp:taxon-name><comment>; <xref ref-type="bibr" rid="B56">Schletterer 1885</xref>: 303.</comment></tp:nomenclature-citation><tp:nomenclature-citation><tp:taxon-name>
                <tp:taxon-name-part taxon-name-part-type="genus">Foenus</tp:taxon-name-part> <tp:taxon-name-part taxon-name-part-type="species">fumipennis</tp:taxon-name-part></tp:taxon-name><comment>Thomson, 1883: 848; <xref ref-type="bibr" rid="B19">Hedicke 1939</xref>: 7; <xref ref-type="bibr" rid="B20">Hedqvist 1973</xref>: 181, 182 (lectotype designation); <xref ref-type="bibr" rid="B75">Wall 1994</xref>: 148. Synonymized with <tp:taxon-name><tp:taxon-name-part taxon-name-part-type="genus">Gasteruption</tp:taxon-name-part> <tp:taxon-name-part taxon-name-part-type="species">assectator</tp:taxon-name-part></tp:taxon-name> (Linnaeus) by <xref ref-type="bibr" rid="B56">Schletterer 1885</xref>. <bold>Syn. n.</bold></comment></tp:nomenclature-citation><tp:nomenclature-citation><tp:taxon-name>
                <tp:taxon-name-part taxon-name-part-type="genus">Trichofoenus</tp:taxon-name-part> <tp:taxon-name-part taxon-name-part-type="species">breviterebrae</tp:taxon-name-part></tp:taxon-name><comment>Watanabe, 1934: 285; <xref ref-type="bibr" rid="B19">Hedicke 1939</xref>: 45. Synonymized with <tp:taxon-name><tp:taxon-name-part taxon-name-part-type="genus">Gasteruption</tp:taxon-name-part> <tp:taxon-name-part taxon-name-part-type="species">assectator</tp:taxon-name-part></tp:taxon-name> (Linnaeus) by <xref ref-type="bibr" rid="B49">Pagliano and Scaramozzino (2000)</xref>. <bold>Syn. n.</bold></comment></tp:nomenclature-citation><tp:nomenclature-citation><tp:taxon-name>
                <tp:taxon-name-part taxon-name-part-type="genus">Gasteruption</tp:taxon-name-part> <tp:taxon-name-part taxon-name-part-type="species">margotae</tp:taxon-name-part></tp:taxon-name><comment>Madl, 1987c: 225–227, <xref ref-type="bibr" rid="B42">1990b</xref>: 480; <xref ref-type="bibr" rid="B75">Wall 1994</xref>: 149. Synonymized with <tp:taxon-name><tp:taxon-name-part taxon-name-part-type="genus">Gasteruption</tp:taxon-name-part> <tp:taxon-name-part taxon-name-part-type="species">assectator</tp:taxon-name-part></tp:taxon-name> (Linnaeus) by <xref ref-type="bibr" rid="B42">Madl (1990b)</xref>. <bold>Syn. n.</bold></comment></tp:nomenclature-citation></tp:nomenclature-citation-list></tp:nomenclature><tp:treatment-sec sec-type="type material" id="SECID0EGXAE"><title>Type material.</title><p>In Thomsons collection in <named-content xmlns:xlink="http://www.w3.org/1999/xlink" content-type="dwc:institutional_code" xlink:type="simple">MZLU</named-content> four males and one female are placed at the label <italic><tp:taxon-name><tp:taxon-name-part taxon-name-part-type="genus">Foenus</tp:taxon-name-part> <tp:taxon-name-part taxon-name-part-type="species">borealis</tp:taxon-name-part></tp:taxon-name></italic>. <xref ref-type="bibr" rid="B20">Hedqvist (1973)</xref> states that the type series by Thomson only consisted of three males and one female but this is probably a simple miscalculation. The female (from Norway) was originally selected as lectotype by <xref ref-type="bibr" rid="B20">Hedqvist (1973)</xref> but the selection was declared as invalid (van <xref ref-type="bibr" rid="B2">Achterberg and Talebi 2014</xref>) because the listed original locality of the type series (= Lappland) excludes the selection of a lectotype from Norway. One male (Figs <xref ref-type="fig" rid="F3">8–11</xref>) was designated lectotype by van <xref ref-type="bibr" rid="B2">Achterberg and Talebi (2014)</xref> and the species was synonymized with <italic><tp:taxon-name><tp:taxon-name-part taxon-name-part-type="genus">Gasteruption</tp:taxon-name-part> <tp:taxon-name-part taxon-name-part-type="species">minutum</tp:taxon-name-part></tp:taxon-name></italic> (Tournier, 1877). All males and the female in the type series belong to one distinct species (see key below). The wider malar space exhibited by the lectotype is clearly shorter than the mandibular base and fits within the range of this species and is not as long as in <italic><tp:taxon-name><tp:taxon-name-part taxon-name-part-type="genus">Gasteruption</tp:taxon-name-part> <tp:taxon-name-part taxon-name-part-type="species">minutum</tp:taxon-name-part></tp:taxon-name></italic>.</p><fig id="F3" position="float" orientation="portrait"><label>Figures 8–11.</label><caption><p>Lectotype of <italic><tp:taxon-name><tp:taxon-name-part taxon-name-part-type="genus">Gasteruption</tp:taxon-name-part> <tp:taxon-name-part taxon-name-part-type="species">boreale</tp:taxon-name-part></tp:taxon-name></italic> (Thomson). <bold>8</bold> habitus lateral <bold>9</bold> head dorsal <bold>10</bold> labels <bold>11</bold> head anterior.</p></caption><graphic xmlns:xlink="http://www.w3.org/1999/xlink" xlink:href="zookeys-615-073-g003.jpg" position="float" orientation="portrait" xlink:type="simple" id="oo_102048.jpg"/></fig><p>The type series of <italic><tp:taxon-name><tp:taxon-name-part taxon-name-part-type="genus">Gasteruption</tp:taxon-name-part> <tp:taxon-name-part taxon-name-part-type="species">fumipenne</tp:taxon-name-part></tp:taxon-name></italic> consists of the lectotype from Gotland. The size, habitus, antennae and smooth sculpture on the mesoscutum of the lectotype <!--PageBreak-->(Figs <xref ref-type="fig" rid="F4">12–13</xref>) indicates, despite the lacking metasoma, that it concerns a female of <italic><tp:taxon-name><tp:taxon-name-part taxon-name-part-type="genus">Gasteruption</tp:taxon-name-part> <tp:taxon-name-part taxon-name-part-type="species">boreale</tp:taxon-name-part></tp:taxon-name></italic>. This is the only specimen known from the Baltic island Gotland, but the type locality (“Olle hau”= Ulla hau, Fårö, Gotland, Sweden) was at the time of the collection an active sand dune field with old pines. It was quite a different ecosystem than at the mainland of Gotland where <italic><tp:taxon-name><tp:taxon-name-part taxon-name-part-type="genus">Gasteruption</tp:taxon-name-part> <tp:taxon-name-part taxon-name-part-type="species">assectator</tp:taxon-name-part></tp:taxon-name></italic> is the most common (and now only?) of the three species. The other specimen under this label is a male of <italic><tp:taxon-name><tp:taxon-name-part taxon-name-part-type="genus">Gasteruption</tp:taxon-name-part> <tp:taxon-name-part taxon-name-part-type="species">assectator</tp:taxon-name-part></tp:taxon-name></italic> from Scania (Skåne). The synonymisation with <italic><tp:taxon-name><tp:taxon-name-part taxon-name-part-type="genus">Gasteruption</tp:taxon-name-part> <tp:taxon-name-part taxon-name-part-type="species">assectator</tp:taxon-name-part></tp:taxon-name></italic> made by <xref ref-type="bibr" rid="B57">Schletterer (1889)</xref> is rejected and <italic><tp:taxon-name><tp:taxon-name-part taxon-name-part-type="genus">Foenus</tp:taxon-name-part> <tp:taxon-name-part taxon-name-part-type="species">fumipennis</tp:taxon-name-part></tp:taxon-name></italic> is to be regarded as a new synonym of <italic><tp:taxon-name><tp:taxon-name-part taxon-name-part-type="genus">Gasteruption</tp:taxon-name-part> <tp:taxon-name-part taxon-name-part-type="species">boreale</tp:taxon-name-part></tp:taxon-name></italic> (Thomson).</p><fig id="F4" position="float" orientation="portrait"><label>Figures 12–13.</label><caption><p>Lectotype <italic><tp:taxon-name><tp:taxon-name-part taxon-name-part-type="genus">Foenus</tp:taxon-name-part> <tp:taxon-name-part taxon-name-part-type="species">fumipennis</tp:taxon-name-part></tp:taxon-name></italic> Thomson. <bold>12</bold> habitus lateral <bold>13</bold> labels.</p></caption><graphic xmlns:xlink="http://www.w3.org/1999/xlink" xlink:href="zookeys-615-073-g004.jpg" position="float" orientation="portrait" xlink:type="simple" id="oo_102049.jpg"/></fig><p>The type series of <italic><tp:taxon-name><tp:taxon-name-part taxon-name-part-type="genus">Gasteruption</tp:taxon-name-part> <tp:taxon-name-part taxon-name-part-type="species">margotae</tp:taxon-name-part></tp:taxon-name></italic> consists of the male holotype (Figs <xref ref-type="fig" rid="F5">14–15</xref>) from Finland (<xref ref-type="bibr" rid="B37">Madl 1987c</xref>); the holotype is a typical male of <italic><tp:taxon-name><tp:taxon-name-part taxon-name-part-type="genus">Gasteruption</tp:taxon-name-part> <tp:taxon-name-part taxon-name-part-type="species">boreale</tp:taxon-name-part></tp:taxon-name></italic> (Thomson). The study of the holotype shows that the synonymisation with <italic><tp:taxon-name><tp:taxon-name-part taxon-name-part-type="genus">Gasteruption</tp:taxon-name-part> <tp:taxon-name-part taxon-name-part-type="species">assectator</tp:taxon-name-part></tp:taxon-name></italic> made by <!--PageBreak-->Madl (1990) is unjustified after resolving the <italic><tp:taxon-name><tp:taxon-name-part taxon-name-part-type="genus">Gasteruption</tp:taxon-name-part> <tp:taxon-name-part taxon-name-part-type="species">assectator</tp:taxon-name-part></tp:taxon-name></italic> aggregate and that <italic><tp:taxon-name><tp:taxon-name-part taxon-name-part-type="genus">Gasteruption</tp:taxon-name-part> <tp:taxon-name-part taxon-name-part-type="species">margotae</tp:taxon-name-part></tp:taxon-name></italic> is clearly a new synonym of <italic><tp:taxon-name><tp:taxon-name-part taxon-name-part-type="genus">Gasteruption</tp:taxon-name-part> <tp:taxon-name-part taxon-name-part-type="species">boreale</tp:taxon-name-part></tp:taxon-name></italic> (Thomson).</p><p>The examined type series of <italic><tp:taxon-name><tp:taxon-name-part taxon-name-part-type="genus">Gasteruption</tp:taxon-name-part> <tp:taxon-name-part taxon-name-part-type="species">breviterebrae</tp:taxon-name-part></tp:taxon-name></italic> (Fig. <xref ref-type="fig" rid="F6">16</xref>) consists of the holotype female and a paratype male from Sakhalin (Far East Russia). The holotype shows the typical features of <italic><tp:taxon-name><tp:taxon-name-part taxon-name-part-type="genus">Gasteruption</tp:taxon-name-part> <tp:taxon-name-part taxon-name-part-type="species">boreale</tp:taxon-name-part></tp:taxon-name></italic> (Thomson), viz., the less sculptured mesoscutum and the bristly ovipositor sheath. The slightly aberrant red marks on the metasoma fall within the geographical variation of <italic><tp:taxon-name><tp:taxon-name-part taxon-name-part-type="genus">Gasteruption</tp:taxon-name-part> <tp:taxon-name-part taxon-name-part-type="species">boreale</tp:taxon-name-part></tp:taxon-name></italic>. The synonymisation with <italic><tp:taxon-name><tp:taxon-name-part taxon-name-part-type="genus">Gasteruption</tp:taxon-name-part> <tp:taxon-name-part taxon-name-part-type="species">assectator</tp:taxon-name-part></tp:taxon-name></italic> made <!--PageBreak-->by <xref ref-type="bibr" rid="B49">Pagliano and Scaramozzino (2000)</xref> is here rejected and <italic><tp:taxon-name><tp:taxon-name-part taxon-name-part-type="genus">Trichofoenus</tp:taxon-name-part> <tp:taxon-name-part taxon-name-part-type="species">breviterebrae</tp:taxon-name-part></tp:taxon-name></italic> is a new synonym of <italic><tp:taxon-name><tp:taxon-name-part taxon-name-part-type="genus">Gasteruption</tp:taxon-name-part> <tp:taxon-name-part taxon-name-part-type="species">boreale</tp:taxon-name-part></tp:taxon-name></italic> (Thomson).</p><fig id="F5" position="float" orientation="portrait"><label>Figures 14–15.</label><caption><p>Holotype of <italic><tp:taxon-name><tp:taxon-name-part taxon-name-part-type="genus">Gasteruption</tp:taxon-name-part> <tp:taxon-name-part taxon-name-part-type="species">margotae</tp:taxon-name-part></tp:taxon-name></italic> Madl. <bold>14</bold> habitus lateral <bold>15</bold> labels.</p></caption><graphic xmlns:xlink="http://www.w3.org/1999/xlink" xlink:href="zookeys-615-073-g005.jpg" position="float" orientation="portrait" xlink:type="simple" id="oo_102050.jpg"/></fig><fig id="F6" position="float" orientation="portrait"><label>Figure 16.</label><caption><p>Lectotype of <italic><tp:taxon-name><tp:taxon-name-part taxon-name-part-type="genus">Trichofoenus</tp:taxon-name-part> <tp:taxon-name-part taxon-name-part-type="species">breviterebrae</tp:taxon-name-part></tp:taxon-name></italic> Watanabe, habitus lateral.</p></caption><graphic xmlns:xlink="http://www.w3.org/1999/xlink" xlink:href="zookeys-615-073-g006.jpg" position="float" orientation="portrait" xlink:type="simple" id="oo_102051.jpg"/></fig></tp:treatment-sec><tp:treatment-sec sec-type="material" id="SECID0EVDAG"><title>Additional material.</title><p>
            <bold>Sweden</bold> (<bold><italic>Småland</italic></bold>: Bäckebo, Skillingaryd, Ränneslätt, Jönköping; <bold><italic>Västergötland</italic></bold>: Baskarp; <bold><italic>Södermanland</italic></bold>: Huddinge; <bold><italic>Uppland</italic></bold>: Rossholm; <bold><italic>Dalarna</italic></bold>: Leksand, Ludvika; <bold>Hälsingland</bold>: Hornslandet; <bold><italic>Västerbotten</italic></bold>: Vindeln, Hällnäs; <bold><italic><tp:taxon-name><tp:taxon-name-part taxon-name-part-type="genus">Lycksele</tp:taxon-name-part> <tp:taxon-name-part taxon-name-part-type="species">lappmark</tp:taxon-name-part></tp:taxon-name></italic></bold>: Gällivare); <bold>Finland</bold> (<bold><italic>Åland</italic></bold>: Hammarland; <bold><italic>Åbo</italic></bold>: Harvaluoto).</p></tp:treatment-sec><tp:treatment-sec sec-type="diagnosis" id="SECID0EEFAG"><title>Diagnosis.</title><p>Head in dorsal view almost parallel-sided behind eyes, elongate, about as wide as long (Figs <xref ref-type="fig" rid="F3">9</xref>, <xref ref-type="fig" rid="F7">18</xref>). Occipital carina indistinct and not reflexed. Frons with satin sheen. Mesoscutum smooth, weakly rugose/shagreened with satin sheen, medio-posteriorly in front of scutellum rugose-reticulate (Figs <xref ref-type="fig" rid="F7">17–18</xref>, <xref ref-type="fig" rid="F11">27</xref>). Mesosoma and head silvery pilose. Mesosoma with a satin sheen, quite distinct from the rather matt gloss occurring in <italic><tp:taxon-name><tp:taxon-name-part taxon-name-part-type="genus">Gasteruption</tp:taxon-name-part> <tp:taxon-name-part taxon-name-part-type="species">assectator</tp:taxon-name-part></tp:taxon-name></italic>. Whitish pubescence of eye of female mostly distinctly longer and denser than of <italic><tp:taxon-name><tp:taxon-name-part taxon-name-part-type="genus">Gasteruption</tp:taxon-name-part> <tp:taxon-name-part taxon-name-part-type="species">assectator</tp:taxon-name-part></tp:taxon-name></italic>. Antenna slightly shorter than in <italic><tp:taxon-name><tp:taxon-name-part taxon-name-part-type="genus">Gasteruption</tp:taxon-name-part> <tp:taxon-name-part taxon-name-part-type="species">assectator</tp:taxon-name-part></tp:taxon-name></italic> with sixth segment about 1.5 times longer than wide and subapical segment about 1.2 times longer than wide. Only apical half of hind coxa weakly striate dorsally. Hind tibia and basitarsus with white ring which might be interrupted ventrally. Metasoma mainly black with orange lateral patches on tergites 2–4 which might be partially reduced, especially in northern specimens. Inner sides of tibiae often red brown to orange with white or yellow basal patch indistinct on fore and middle tibiae. Ovipositor sheath black or brown, 0.7–1.0 times as long as hind tibia, its apical half entirely with stout, rather scarce black bristles angled backwards at about 45° (Fig. <xref ref-type="fig" rid="F12">29</xref>). The species is closely related to <italic><tp:taxon-name><tp:taxon-name-part taxon-name-part-type="genus">Gasteruption</tp:taxon-name-part> <tp:taxon-name-part taxon-name-part-type="species">assectator</tp:taxon-name-part></tp:taxon-name></italic> (Linnaeus) but the female can be distinguished by the shorter ovipositor sheath, the less sculptured mesoscutum and the more scarce promi<!--PageBreak-->nent bristles on the apical half of the ovipositor sheath. The male is hard to distinguish from <italic><tp:taxon-name><tp:taxon-name-part taxon-name-part-type="genus">Gasteruption</tp:taxon-name-part> <tp:taxon-name-part taxon-name-part-type="species">assectator</tp:taxon-name-part></tp:taxon-name></italic> and identification is not always possible with certainty. In most cases the male of <italic><tp:taxon-name><tp:taxon-name-part taxon-name-part-type="genus">Gasteruption</tp:taxon-name-part> <tp:taxon-name-part taxon-name-part-type="species">boreale</tp:taxon-name-part></tp:taxon-name></italic> can however be separated from <italic><tp:taxon-name><tp:taxon-name-part taxon-name-part-type="genus">Gasteruption</tp:taxon-name-part> <tp:taxon-name-part taxon-name-part-type="species">assectator</tp:taxon-name-part></tp:taxon-name></italic> by its slightly more elongated, parallel-sided head in dorsal view, the more or less enlarged malar space and its less sculptured mesoscutum.</p><fig id="F7" position="float" orientation="portrait"><label>Figures 17–18.</label><caption><p>
          <italic><tp:taxon-name><tp:taxon-name-part taxon-name-part-type="genus">Gasteruption</tp:taxon-name-part> <tp:taxon-name-part taxon-name-part-type="species">boreale</tp:taxon-name-part></tp:taxon-name></italic> (Thomson), ♀. <bold>17</bold> habitus lateral <bold>18</bold> habitus dorsal.</p></caption><graphic xmlns:xlink="http://www.w3.org/1999/xlink" xlink:href="zookeys-615-073-g007.jpg" position="float" orientation="portrait" xlink:type="simple" id="oo_102052.jpg"/></fig></tp:treatment-sec><tp:treatment-sec sec-type="description" id="SECID0EBJAG"><title>Description.</title><p>Female. Length of body 6–11 mm (fore wing 3.5–5.5 mm)</p><p>
            <italic>Head</italic>. Temples parallel-sided behind eyes in dorsal view. Occipital carina not raised. Frons and vertex with satin sheen. Malar space short, at most about 0.5 times mandibular base. Hypostomal bridge narrow, at most 0.5 times mandibular base. Eyes with dense white pubescence. Antenna short; sixth segment about 1.5 times longer than wide and subapical segment about 1.2 times longer than wide.</p><p>
            <italic>Mesosoma</italic>. Surface largely smooth with satin sheen, mesoscutal sculpture of almost equal intensity as on vertex. Antesternal carina narrow, non-lamelliform. Pronotal sides with very small pointed teeth antero-ventrally, but these are sometimes entirely absent. Upper half of mesopleuron mostly considerably weaker sculptured than its more rugose lower part.</p><p>
            <italic>Legs</italic>. Hind tibia stout as in <italic><tp:taxon-name><tp:taxon-name-part taxon-name-part-type="genus">Gasteruption</tp:taxon-name-part> <tp:taxon-name-part taxon-name-part-type="species">assectator</tp:taxon-name-part></tp:taxon-name></italic>. Hind coxa often with weaker rugae apically than on basal half, dissolving amidst rugose background. Hind tibial spurs often brighter than hind tibia.</p><!--PageBreak--><p>
            <italic>Metasoma</italic>. Ovipositor sheath entirely black or brown, 0.7–1.0 times as long as hind tibia, its apical half entirely with stout, black bristles angled backwards at about 45° (Fig. <xref ref-type="fig" rid="F12">29</xref>).</p><p>
            <italic>Colour</italic>. Black. Mandible apically, hind tibial spurs and patches laterally on tergites 2–4 reddish brown. Patches rarely intercepted. Fore and middle tibiae mostly with indistinct yellow or ivory basal patch. Inner side of tibiae often orange. Basal ivory ring of hind tibia usually indistinct.</p></tp:treatment-sec><tp:treatment-sec sec-type="distribution" id="SECID0EJKAG"><title>Distribution.</title><p>As Thomson’s name implies this species is most common in boreo-alpine areas. In northern Europe it is quite widespread and common at higher latitudes and high altitude sites in the southern part, but becoming scarcer towards the southern lowlands in Sweden. Specimens are examined from Austria, Bulgaria, Finland, Germany, Netherlands (den Dolder, de Bilt, Tilburg, Wageningen, Groesbeek, <!--PageBreak-->Rhenen, Velp, Maastricht, Drimmelen, Rotterdam, Voerendaal), Norway, Russia, Serbia and Sweden.</p></tp:treatment-sec><tp:treatment-sec sec-type="biology" id="SECID0ERKAG"><title>Biology.</title><p>The species occur in (boreal) landscapes dominated by coniferous forests where it can be locally common. Many of the sites in Scandinavia are at high altitude. <italic><tp:taxon-name><tp:taxon-name-part taxon-name-part-type="genus">Gasteruption</tp:taxon-name-part> <tp:taxon-name-part taxon-name-part-type="species">boreale</tp:taxon-name-part></tp:taxon-name></italic> is lacking from more open localities as well as in regions dominated by deciduous forests. It has been observed searching high stumps of <italic><tp:taxon-name><tp:taxon-name-part taxon-name-part-type="genus">Pinus</tp:taxon-name-part></tp:taxon-name></italic> trees and it also attends old wooden walls and artificial bee nests in gardens. Probably it is a kleptoparasitoid of <italic><tp:taxon-name><tp:taxon-name-part taxon-name-part-type="genus">Hylaeus</tp:taxon-name-part></tp:taxon-name></italic> spp.</p></tp:treatment-sec><tp:treatment-sec><!--Section generated to contain objects referenced in tp:taxon-treatment.--><fig id="F11" position="float" orientation="portrait"><label>Figures 26–27.</label><caption><p>Mesoscutum of <italic><tp:taxon-name><tp:taxon-name-part taxon-name-part-type="genus">Gasteruption</tp:taxon-name-part> <tp:taxon-name-part taxon-name-part-type="species">assectator</tp:taxon-name-part></tp:taxon-name></italic> (Linnaeus) (<bold>26</bold>) and <italic><tp:taxon-name><tp:taxon-name-part taxon-name-part-type="genus">Gasteruption</tp:taxon-name-part> <tp:taxon-name-part taxon-name-part-type="species">boreale</tp:taxon-name-part></tp:taxon-name></italic> (Thomson) (<bold>27</bold>).</p></caption><graphic xmlns:xlink="http://www.w3.org/1999/xlink" xlink:href="zookeys-615-073-g011.jpg" position="float" orientation="portrait" xlink:type="simple" id="oo_102057.jpg"/></fig><fig id="F12" position="float" orientation="portrait"><label>Figures 28–30.</label><caption><p>Ovipositor sheath of <italic><tp:taxon-name><tp:taxon-name-part taxon-name-part-type="genus">Gasteruption</tp:taxon-name-part> <tp:taxon-name-part taxon-name-part-type="species">assectator</tp:taxon-name-part></tp:taxon-name></italic> (Linnaeus (<bold>28</bold>), <italic><tp:taxon-name><tp:taxon-name-part taxon-name-part-type="genus">Gasteruption</tp:taxon-name-part> <tp:taxon-name-part taxon-name-part-type="species">boreale</tp:taxon-name-part></tp:taxon-name></italic> (<bold>29</bold>) and <italic><tp:taxon-name><tp:taxon-name-part taxon-name-part-type="genus">Gasteruption</tp:taxon-name-part> <tp:taxon-name-part taxon-name-part-type="species">nigritarse</tp:taxon-name-part></tp:taxon-name></italic> (Thomson) (<bold>30</bold>). Scale bar 1 mm.</p></caption><graphic xmlns:xlink="http://www.w3.org/1999/xlink" xlink:href="zookeys-615-073-g012.jpg" position="float" orientation="portrait" xlink:type="simple" id="oo_102058.jpg"/></fig></tp:treatment-sec><ref-list><ref id="B19"><mixed-citation xmlns:xlink="http://www.w3.org/1999/xlink" xlink:type="simple">
          <person-group><name name-style="western"><surname>Hedicke</surname><given-names>H</given-names></name></person-group> (<year>1939</year>) <source>Hymenopterorum Catalogus 11, <tp:taxon-name><tp:taxon-name-part taxon-name-part-type="family">Gasteruptiidae</tp:taxon-name-part></tp:taxon-name></source>. <publisher-loc>s’-Gravenhage</publisher-loc>, 1–54.</mixed-citation></ref><ref id="B20"><mixed-citation xmlns:xlink="http://www.w3.org/1999/xlink" xlink:type="simple">
          <person-group><name name-style="western"><surname>Hedqvist</surname><given-names>K-J</given-names></name></person-group> (<year>1973</year>) <article-title>Notes on the superfamily <tp:taxon-name><tp:taxon-name-part taxon-name-part-type="superfamily">Evanioidea</tp:taxon-name-part></tp:taxon-name> in Sweden with keys to families, genera and species (Hym., <tp:taxon-name><tp:taxon-name-part taxon-name-part-type="suborder">Apocrita</tp:taxon-name-part></tp:taxon-name>).</article-title> <source>Entomologisk Tidskrift</source> <volume>94</volume>(<issue>3–4</issue>): <fpage>177</fpage>–<lpage>187</lpage>.</mixed-citation></ref><ref id="B75"><mixed-citation xmlns:xlink="http://www.w3.org/1999/xlink" xlink:type="simple">
          <person-group><name name-style="western"><surname>Wall</surname><given-names>I</given-names></name></person-group> (<year>1994</year>) <article-title>Seltene Hymenopteren aus Mittel-, West- und Südeuropa (<tp:taxon-name><tp:taxon-name-part taxon-name-part-type="order">Hymenoptera</tp:taxon-name-part></tp:taxon-name> <tp:taxon-name><tp:taxon-name-part taxon-name-part-type="suborder">Apocrita</tp:taxon-name-part></tp:taxon-name>: <tp:taxon-name><tp:taxon-name-part taxon-name-part-type="superfamily">Stephanoidea</tp:taxon-name-part></tp:taxon-name>, <tp:taxon-name><tp:taxon-name-part taxon-name-part-type="superfamily">Evanioidea</tp:taxon-name-part></tp:taxon-name>, <tp:taxon-name><tp:taxon-name-part taxon-name-part-type="superfamily">Trigonalyoidea</tp:taxon-name-part></tp:taxon-name>).</article-title> <source>Entomofauna</source> <volume>15</volume>(<issue>14</issue>): <fpage>137</fpage>–<lpage>184</lpage>.</mixed-citation></ref><ref id="B57"><mixed-citation xmlns:xlink="http://www.w3.org/1999/xlink" xlink:type="simple">
          <person-group><name name-style="western"><surname>Schletterer</surname><given-names>A</given-names></name></person-group> (<year>1889</year>) <article-title>Die Hymenopteren-Gruppe der Evaniiden.</article-title> <source>Annalen des Kaiserlich-Königliches Naturhistorischen Hofmuseums</source> <volume>4</volume>: <fpage>373</fpage>–<lpage>546</lpage>.</mixed-citation></ref><ref id="B2"><mixed-citation xmlns:xlink="http://www.w3.org/1999/xlink" xlink:type="simple">
          <person-group><name name-style="western"><surname>Achterberg</surname><given-names>C van</given-names></name><name name-style="western"><surname>Talebi</surname><given-names>A</given-names></name></person-group> (<year>2014</year>) <article-title>Review of <tp:taxon-name><tp:taxon-name-part taxon-name-part-type="genus">Gasteruption</tp:taxon-name-part></tp:taxon-name> Latreille (<tp:taxon-name><tp:taxon-name-part taxon-name-part-type="order">Hymenoptera</tp:taxon-name-part></tp:taxon-name>, <tp:taxon-name><tp:taxon-name-part taxon-name-part-type="family">Gasteruptiidae</tp:taxon-name-part></tp:taxon-name>) from Iran and Turkey, with the description of 15 new species.</article-title> <source>ZooKeys</source> <volume>458</volume>: <fpage>1</fpage>–<lpage>187</lpage>. doi: <ext-link xlink:type="simple" ext-link-type="doi" xlink:href="10.3897/zookeys.458.8531">10.3897/zookeys.458.8531</ext-link></mixed-citation></ref><ref id="B56"><mixed-citation xmlns:xlink="http://www.w3.org/1999/xlink" xlink:type="simple">
          <person-group><name name-style="western"><surname>Schletterer</surname><given-names>A</given-names></name></person-group> (<year>1885</year>) <article-title>Die Hymenopteren-Gattung <italic><tp:taxon-name><tp:taxon-name-part taxon-name-part-type="genus">Gasteruption</tp:taxon-name-part></tp:taxon-name></italic> Latr. (<italic><tp:taxon-name><tp:taxon-name-part taxon-name-part-type="genus">Foenus</tp:taxon-name-part></tp:taxon-name></italic> aut.).</article-title> <source>Verhandlungen der Zoologish-Botanischen Gesellschaft in Wien</source> <volume>35</volume>: <fpage>267</fpage>–<lpage>326</lpage>.</mixed-citation></ref><ref id="B49"><mixed-citation xmlns:xlink="http://www.w3.org/1999/xlink" xlink:type="simple">
          <person-group><name name-style="western"><surname>Pagliano</surname><given-names>G</given-names></name><name name-style="western"><surname>Scaramozzino</surname><given-names>PL</given-names></name></person-group> (<year>2000</year>) <article-title><tp:taxon-name><tp:taxon-name-part taxon-name-part-type="family">Gasteruptiidae</tp:taxon-name-part></tp:taxon-name> italiani (<tp:taxon-name><tp:taxon-name-part taxon-name-part-type="order">Hymenoptera</tp:taxon-name-part></tp:taxon-name>: <tp:taxon-name><tp:taxon-name-part taxon-name-part-type="superfamily">Evanioidea</tp:taxon-name-part></tp:taxon-name>).</article-title> <source>Bollettino del Museo di Zoologia dell’Università di Torino</source> <volume>17</volume>: <fpage>5</fpage>–<lpage>38</lpage>.</mixed-citation></ref><ref id="B42"><mixed-citation xmlns:xlink="http://www.w3.org/1999/xlink" xlink:type="simple">
          <person-group><name name-style="western"><surname>Madl</surname><given-names>M</given-names></name></person-group> (<year>1990b</year>) <article-title>Über <tp:taxon-name><tp:taxon-name-part taxon-name-part-type="family">Gasteruptiidae</tp:taxon-name-part></tp:taxon-name> aus Karnten und Steiermark (<tp:taxon-name><tp:taxon-name-part taxon-name-part-type="order">Hymenoptera</tp:taxon-name-part></tp:taxon-name>, <tp:taxon-name><tp:taxon-name-part taxon-name-part-type="superfamily">Evanioidea</tp:taxon-name-part></tp:taxon-name>).</article-title> <source>Carinthia II</source> <volume>180</volume>(<issue>100</issue>): <fpage>479</fpage>–<lpage>484</lpage>.</mixed-citation></ref><ref id="B37"><mixed-citation xmlns:xlink="http://www.w3.org/1999/xlink" xlink:type="simple">
          <person-group><name name-style="western"><surname>Madl</surname><given-names>M</given-names></name></person-group> (<year>1987c</year>) <article-title>Eine neue <italic><tp:taxon-name><tp:taxon-name-part taxon-name-part-type="genus">Gasteruption</tp:taxon-name-part></tp:taxon-name></italic>-Art aus Finnland (<tp:taxon-name><tp:taxon-name-part taxon-name-part-type="order">Hymenoptera</tp:taxon-name-part></tp:taxon-name>, <tp:taxon-name><tp:taxon-name-part taxon-name-part-type="family">Gasteruptiidae</tp:taxon-name-part></tp:taxon-name>).</article-title> <source>Entomofauna</source> <volume>8</volume>: <fpage>225</fpage>–<lpage>228</lpage>.</mixed-citation></ref></ref-list></tp:taxon-treatment>
