# Supplementary material for: Revision of the Palaearctic Gasteruption assectator aggregate, with special reference to Sweden (Hymenoptera, Gasteruptiidae)
Source: Zookeys. 2016 Sep 7;(615):73–94. doi: 10.3897/zookeys.615.8857 (PMC5027779; doi:10.3897/zookeys.615.8857)
Supplement: XML Treatment for Gasteruption nigritarse [file zookeys.615.8857-treatment3.xml]

<!DOCTYPE tp:taxon-treatment
  PUBLIC "-//TaxonX//DTD Taxonomic Treatment Publishing DTD v0 20100105//EN" "tax-treatment-NSO.dtd">
<tp:taxon-treatment xmlns:tp="http://www.plazi.org/taxpub"><tp:treatment-meta><kwd-group><label>Taxon classification</label><kwd><named-content content-type="kingdom">Animalia</named-content></kwd><kwd><named-content content-type="order">Hymenoptera</named-content></kwd><kwd><named-content content-type="family">Gasteruptiidae</named-content></kwd></kwd-group><mixed-citation publication-type="journal"><person-group><name><surname>Johansson</surname><given-names>Niklas</given-names></name><name><surname>van Achterberg</surname><given-names>Cornelis</given-names></name></person-group><article-title>Revision of the Palaearctic <italic><tp:taxon-name><tp:taxon-name-part taxon-name-part-type="genus">Gasteruption</tp:taxon-name-part> <tp:taxon-name-part taxon-name-part-type="species">assectator</tp:taxon-name-part></tp:taxon-name></italic> aggregate, with special reference to Sweden (<tp:taxon-name><tp:taxon-name-part taxon-name-part-type="order">Hymenoptera</tp:taxon-name-part></tp:taxon-name>, <tp:taxon-name><tp:taxon-name-part taxon-name-part-type="family">Gasteruptiidae</tp:taxon-name-part></tp:taxon-name>)</article-title><source>Zookeys</source><day>7</day><month>9</month><year>2016</year><volume>2016</volume><issue>615</issue><fpage>73</fpage><lpage>94</lpage><pub-id pub-id-type="doi">10.3897/zookeys.615.8857</pub-id></mixed-citation></tp:treatment-meta><tp:nomenclature><tp:taxon-name>
            <tp:taxon-name-part taxon-name-part-type="genus">Gasteruption</tp:taxon-name-part>
            <tp:taxon-name-part taxon-name-part-type="species">nigritarse</tp:taxon-name-part>
          </tp:taxon-name><tp:taxon-authority>(Thomson, 1883)</tp:taxon-authority><tp:taxon-status xmlns:xlink="http://www.w3.org/1999/xlink" xlink:type="simple">stat. rev.</tp:taxon-status><xref ref-type="fig" rid="F8">Figs 19–22</xref><xref ref-type="fig" rid="F9">, 23</xref><xref ref-type="fig" rid="F10">, 24</xref><xref ref-type="fig" rid="F12">, 30</xref><tp:nomenclature-citation-list><tp:nomenclature-citation><tp:taxon-name>
                <tp:taxon-name-part taxon-name-part-type="genus">Foenus</tp:taxon-name-part> <tp:taxon-name-part taxon-name-part-type="species">nigritarsis</tp:taxon-name-part></tp:taxon-name><comment>Thomson, 1883: 849; <xref ref-type="bibr" rid="B57">Schletterer 1889</xref>: 398; <xref ref-type="bibr" rid="B19">Hedicke 1939</xref>: 7; <xref ref-type="bibr" rid="B20">Hedqvist 1973</xref>: 181, 182 (lectotype designation); <xref ref-type="bibr" rid="B75">Wall 1994</xref>: 149. Synonymized with <tp:taxon-name><tp:taxon-name-part taxon-name-part-type="genus">Gasteruption</tp:taxon-name-part> <tp:taxon-name-part taxon-name-part-type="species">assectator</tp:taxon-name-part></tp:taxon-name> (Linnaeus) by <xref ref-type="bibr" rid="B57">Schletterer (1889)</xref>.</comment></tp:nomenclature-citation><tp:nomenclature-citation><tp:taxon-name>
                <tp:taxon-name-part taxon-name-part-type="genus">Gasteruption</tp:taxon-name-part> <tp:taxon-name-part taxon-name-part-type="species">nigritarse</tp:taxon-name-part></tp:taxon-name><comment>; <xref ref-type="bibr" rid="B56">Schletterer 1885</xref>: 310.</comment></tp:nomenclature-citation></tp:nomenclature-citation-list></tp:nomenclature><tp:treatment-sec sec-type="type material" id="SECID0E1OAG"><title>Type material.</title><p>Lectotype female (Figs <xref ref-type="fig" rid="F8">19–22</xref>) from Lund (Scania) selected by <xref ref-type="bibr" rid="B20">Hedqvist (1973)</xref>. All 12 specimens under <italic><tp:taxon-name><tp:taxon-name-part taxon-name-part-type="genus">Foenus</tp:taxon-name-part> <tp:taxon-name-part taxon-name-part-type="species">nigritarsis</tp:taxon-name-part></tp:taxon-name></italic>, both males and females (including the designated lectotype by Hedqvist) belong to the same distinct species and are well separable from <italic><tp:taxon-name><tp:taxon-name-part taxon-name-part-type="genus">Gasteruption</tp:taxon-name-part> <tp:taxon-name-part taxon-name-part-type="species">assectator</tp:taxon-name-part></tp:taxon-name></italic> <italic>sensu stricto</italic> (see key below).</p><fig id="F8" position="float" orientation="portrait"><label>Figures 19–22.</label><caption><p>Lectotype of <italic><tp:taxon-name><tp:taxon-name-part taxon-name-part-type="genus">Gasteruption</tp:taxon-name-part> <tp:taxon-name-part taxon-name-part-type="species">nigritarse</tp:taxon-name-part></tp:taxon-name></italic> (Thomson). <bold>19</bold> habitus lateral <bold>20</bold> labels <bold>21</bold> head anterior <bold>22</bold> head ventral.</p></caption><graphic xmlns:xlink="http://www.w3.org/1999/xlink" xlink:href="zookeys-615-073-g008.jpg" position="float" orientation="portrait" xlink:type="simple" id="oo_102053.jpg"/></fig></tp:treatment-sec><tp:treatment-sec sec-type="material" id="SECID0E4QAG"><title>Additional material.</title><p>
            <bold>Sweden</bold> (<bold><italic>Småland</italic></bold>: Bäckebo; <bold><italic>Skåne</italic></bold>; <bold><italic>Halland</italic></bold>; <bold><italic>Östergötland</italic></bold>: Svensksund; <bold><italic>Uppland</italic></bold>: Grisslehamn, Svartsjö, Roslagsbro, Skansen; <bold><italic>Öland</italic></bold>: Borgehage, Himmelsberga).</p></tp:treatment-sec><tp:treatment-sec sec-type="diagnosis" id="SECID0EXRAG"><title>Diagnosis.</title><p>Head dorsally more parallel-sided than in <italic><tp:taxon-name><tp:taxon-name-part taxon-name-part-type="genus">Gasteruption</tp:taxon-name-part> <tp:taxon-name-part taxon-name-part-type="species">assectator</tp:taxon-name-part></tp:taxon-name></italic>, elongate and about as wide as long. Occipital carina indistinct and not reflexed. Mesoscutum superficially reticulate and (especially laterally) rugose, medio-posteriorly in front of scutellum more rugose-reticulate. Mesosoma laterally and face with long, thick golden pubescence. Hind tibia and basitarsus darker, often with the basal ring lacking or interrupted. Fore and middle tibiae often with large distinct ivory patch covering about one third of tibia. Metasoma mainly black with well-defined orange lateral patches on tergites 2–5 which might be partially reduced, especially in northern specimens. Ovipositor sheath entirely black or brown, 0.7–1.0 times as long as hind tibia and its apical half dorsally with stout, black bristles angled backwards at about 45°. The bristles are all conspicuously widened and bent apically, reminiscent of “velcro” (Fig. <xref ref-type="fig" rid="F12">30</xref>). The species is closely related to <italic><tp:taxon-name><tp:taxon-name-part taxon-name-part-type="genus">Gasteruption</tp:taxon-name-part> <tp:taxon-name-part taxon-name-part-type="species">assectator</tp:taxon-name-part></tp:taxon-name></italic> (Linnaeus) and <italic><tp:taxon-name><tp:taxon-name-part taxon-name-part-type="genus">Gasteruption</tp:taxon-name-part> <tp:taxon-name-part taxon-name-part-type="species">boreale</tp:taxon-name-part></tp:taxon-name></italic> (Thomson), but the female can be distinguished by the stout velcro-like bristles dorsally on the apical half of the ovipositor sheath, its denser pubescence of head and mesosoma and its broader hypostomal bridge. The male is distinguishable by its broader hypostomal bridge as well as the thick golden facial pubescence.</p></tp:treatment-sec><tp:treatment-sec sec-type="description" id="SECID0E6SAG"><title>Description.</title><p>Female. Length of body 8–11 mm (fore wing 4.0–5.5 mm)</p><p>
            <italic>Head</italic>. Temples parallel-sided behind eyes in dorsal view. Occipital carina not raised. Frons and vertex with satin sheen. Malar space short, at most about 0.5 times mandibular <!--PageBreak-->base. Hypostomal bridge at least 0.7 times width of mandibular base, medio-laterally often with distinct transverse striae. Face covered with dense golden pubescence.</p><p>
            <italic>Mesosoma</italic>. Surface vaguely reticulate and strongly shagreened. Antesternal carina narrow and non-lamelliform. Pronotal sides with very small pointed teeth antero-ventrally, but these are sometimes entirely absent.</p><!--PageBreak--><p>
            <italic>Legs</italic>. Hind tibia rather stout as in <italic><tp:taxon-name><tp:taxon-name-part taxon-name-part-type="genus">Gasteruption</tp:taxon-name-part> <tp:taxon-name-part taxon-name-part-type="species">assectator</tp:taxon-name-part></tp:taxon-name></italic>. Hind tibial spurs and hind tibia mostly similarly coloured.</p><p>
            <italic>Metasoma</italic>. Ovipositor sheath entirely black or brown, 0.7–1.0 times as long as hind tibia, its apical half dorsally with stout, black bristles angled backwards at about 45° and conspicuously widened and bent backwards apically.</p><p>
            <italic>Colour</italic>. Black. Mandible apically orange. Sometimes small patch on hind tibia baso-ventrally white or ivory. Northern specimens of both sexes often with entirely black hind tibia. Fore and middle tibiae often with large distinct ivory patch covering about one third of tibia. Fore, middle and hind tarsus black. Patches laterally on tergites 2–5 reddish brown. Last sternite apically often extensively orange. Colour of hind tibial spurs variable, mostly black or dark brown.</p></tp:treatment-sec><tp:treatment-sec sec-type="distribution" id="SECID0EFUAG"><title>Distribution.</title><p>
            <italic><tp:taxon-name><tp:taxon-name-part taxon-name-part-type="genus">Gasteruption</tp:taxon-name-part> <tp:taxon-name-part taxon-name-part-type="species">nigritarse</tp:taxon-name-part></tp:taxon-name></italic> is a rather rare locally but widespread species in Europe. Specimens examined from Austria, Germany, Czech Republic, Netherlands (Breda, Waalwijk, Putten (GE), Maastricht, Wageningen, Rhenen, Arnhem), Serbia, Sweden and Turkey.</p></tp:treatment-sec><tp:treatment-sec sec-type="biology" id="SECID0EZUAG"><title>Biology.</title><p>The species primarily occur in small-scale agricultural landscapes where it is to be found especially on walls of log barns (Fig. <xref ref-type="fig" rid="F9">23</xref>). An association with the bees <italic><tp:taxon-name><tp:taxon-name-part taxon-name-part-type="genus">Hylaeus</tp:taxon-name-part> <tp:taxon-name-part taxon-name-part-type="species">difformis</tp:taxon-name-part></tp:taxon-name></italic> and/or <italic><tp:taxon-name><tp:taxon-name-part taxon-name-part-type="genus">Hylaeus</tp:taxon-name-part> <tp:taxon-name-part taxon-name-part-type="species">pictipes</tp:taxon-name-part></tp:taxon-name></italic> is highly probable, at least in Scandinavia and is based on observed behaviour of the wasps. <italic><tp:taxon-name><tp:taxon-name-part taxon-name-part-type="genus">Gasteruption</tp:taxon-name-part> <tp:taxon-name-part taxon-name-part-type="species">nigritarse</tp:taxon-name-part></tp:taxon-name></italic> seems to have diminished dramatically in Scandinavia during the last century, probably due to the loss of habitat and is only known from a couple of localities.</p><fig id="F9" position="float" orientation="portrait"><label>Figure 23.</label><caption><p>
          <italic><tp:taxon-name><tp:taxon-name-part taxon-name-part-type="genus">Gasteruption</tp:taxon-name-part> <tp:taxon-name-part taxon-name-part-type="species">nigritarse</tp:taxon-name-part></tp:taxon-name></italic> (Thomson), ♀, habitus dorso-lateral.</p></caption><graphic xmlns:xlink="http://www.w3.org/1999/xlink" xlink:href="zookeys-615-073-g009.jpg" position="float" orientation="portrait" xlink:type="simple" id="oo_102055.jpg"/></fig></tp:treatment-sec><tp:treatment-sec><!--Section generated to contain objects referenced in tp:taxon-treatment.--><fig id="F10" position="float" orientation="portrait"><label>Figures 24–25.</label><caption><p>Hypostomal bridge of <italic><tp:taxon-name><tp:taxon-name-part taxon-name-part-type="genus">Gasteruption</tp:taxon-name-part> <tp:taxon-name-part taxon-name-part-type="species">nigritarse</tp:taxon-name-part></tp:taxon-name></italic> (Thomson) (<bold>24</bold>) and <italic><tp:taxon-name><tp:taxon-name-part taxon-name-part-type="genus">Gasteruption</tp:taxon-name-part> <tp:taxon-name-part taxon-name-part-type="species">assectator</tp:taxon-name-part></tp:taxon-name></italic> (Linnaeus) (<bold>25</bold>).</p></caption><graphic xmlns:xlink="http://www.w3.org/1999/xlink" xlink:href="zookeys-615-073-g010.jpg" position="float" orientation="portrait" xlink:type="simple" id="oo_102056.jpg"/></fig><fig id="F12" position="float" orientation="portrait"><label>Figures 28–30.</label><caption><p>Ovipositor sheath of <italic><tp:taxon-name><tp:taxon-name-part taxon-name-part-type="genus">Gasteruption</tp:taxon-name-part> <tp:taxon-name-part taxon-name-part-type="species">assectator</tp:taxon-name-part></tp:taxon-name></italic> (Linnaeus (<bold>28</bold>), <italic><tp:taxon-name><tp:taxon-name-part taxon-name-part-type="genus">Gasteruption</tp:taxon-name-part> <tp:taxon-name-part taxon-name-part-type="species">boreale</tp:taxon-name-part></tp:taxon-name></italic> (<bold>29</bold>) and <italic><tp:taxon-name><tp:taxon-name-part taxon-name-part-type="genus">Gasteruption</tp:taxon-name-part> <tp:taxon-name-part taxon-name-part-type="species">nigritarse</tp:taxon-name-part></tp:taxon-name></italic> (Thomson) (<bold>30</bold>). Scale bar 1 mm.</p></caption><graphic xmlns:xlink="http://www.w3.org/1999/xlink" xlink:href="zookeys-615-073-g012.jpg" position="float" orientation="portrait" xlink:type="simple" id="oo_102058.jpg"/></fig></tp:treatment-sec><ref-list><ref id="B57"><mixed-citation xmlns:xlink="http://www.w3.org/1999/xlink" xlink:type="simple">
          <person-group><name name-style="western"><surname>Schletterer</surname><given-names>A</given-names></name></person-group> (<year>1889</year>) <article-title>Die Hymenopteren-Gruppe der Evaniiden.</article-title> <source>Annalen des Kaiserlich-Königliches Naturhistorischen Hofmuseums</source> <volume>4</volume>: <fpage>373</fpage>–<lpage>546</lpage>.</mixed-citation></ref><ref id="B19"><mixed-citation xmlns:xlink="http://www.w3.org/1999/xlink" xlink:type="simple">
          <person-group><name name-style="western"><surname>Hedicke</surname><given-names>H</given-names></name></person-group> (<year>1939</year>) <source>Hymenopterorum Catalogus 11, <tp:taxon-name><tp:taxon-name-part taxon-name-part-type="family">Gasteruptiidae</tp:taxon-name-part></tp:taxon-name></source>. <publisher-loc>s’-Gravenhage</publisher-loc>, 1–54.</mixed-citation></ref><ref id="B20"><mixed-citation xmlns:xlink="http://www.w3.org/1999/xlink" xlink:type="simple">
          <person-group><name name-style="western"><surname>Hedqvist</surname><given-names>K-J</given-names></name></person-group> (<year>1973</year>) <article-title>Notes on the superfamily <tp:taxon-name><tp:taxon-name-part taxon-name-part-type="superfamily">Evanioidea</tp:taxon-name-part></tp:taxon-name> in Sweden with keys to families, genera and species (Hym., <tp:taxon-name><tp:taxon-name-part taxon-name-part-type="suborder">Apocrita</tp:taxon-name-part></tp:taxon-name>).</article-title> <source>Entomologisk Tidskrift</source> <volume>94</volume>(<issue>3–4</issue>): <fpage>177</fpage>–<lpage>187</lpage>.</mixed-citation></ref><ref id="B75"><mixed-citation xmlns:xlink="http://www.w3.org/1999/xlink" xlink:type="simple">
          <person-group><name name-style="western"><surname>Wall</surname><given-names>I</given-names></name></person-group> (<year>1994</year>) <article-title>Seltene Hymenopteren aus Mittel-, West- und Südeuropa (<tp:taxon-name><tp:taxon-name-part taxon-name-part-type="order">Hymenoptera</tp:taxon-name-part></tp:taxon-name> <tp:taxon-name><tp:taxon-name-part taxon-name-part-type="suborder">Apocrita</tp:taxon-name-part></tp:taxon-name>: <tp:taxon-name><tp:taxon-name-part taxon-name-part-type="superfamily">Stephanoidea</tp:taxon-name-part></tp:taxon-name>, <tp:taxon-name><tp:taxon-name-part taxon-name-part-type="superfamily">Evanioidea</tp:taxon-name-part></tp:taxon-name>, <tp:taxon-name><tp:taxon-name-part taxon-name-part-type="superfamily">Trigonalyoidea</tp:taxon-name-part></tp:taxon-name>).</article-title> <source>Entomofauna</source> <volume>15</volume>(<issue>14</issue>): <fpage>137</fpage>–<lpage>184</lpage>.</mixed-citation></ref><ref id="B56"><mixed-citation xmlns:xlink="http://www.w3.org/1999/xlink" xlink:type="simple">
          <person-group><name name-style="western"><surname>Schletterer</surname><given-names>A</given-names></name></person-group> (<year>1885</year>) <article-title>Die Hymenopteren-Gattung <italic><tp:taxon-name><tp:taxon-name-part taxon-name-part-type="genus">Gasteruption</tp:taxon-name-part></tp:taxon-name></italic> Latr. (<italic><tp:taxon-name><tp:taxon-name-part taxon-name-part-type="genus">Foenus</tp:taxon-name-part></tp:taxon-name></italic> aut.).</article-title> <source>Verhandlungen der Zoologish-Botanischen Gesellschaft in Wien</source> <volume>35</volume>: <fpage>267</fpage>–<lpage>326</lpage>.</mixed-citation></ref></ref-list></tp:taxon-treatment>
